# Supplementary material for: Genomic epidemiology of rifampicin ADP-ribosyltransferase (Arr) in the Bacteria domain
Source: Sci Rep. 2021 Oct 5;11:19775. doi: 10.1038/s41598-021-99255-3 (PMC8492726; doi:10.1038/s41598-021-99255-3)
Supplement: Supplementary file 2 — Supplementary Information 2. [file 41598_2021_99255_MOESM2_ESM.xlsx]

## Sheet: TableS1
Table S1. List of organisms harboring Arr-like proteins
GCF_900168025.1	Acetoanaerobium noterae
GCF_000196455.1	Acetoanaerobium sticklandii
GCF_001263355.1	Acetobacterium bakii
GCF_008086625.1	Acetobacterium bakii
GCF_900235925.1	Acetobacterium bakii
GCF_900562175.1	Acetobacterium bakii
GCF_003939895.1	Achromobacter denitrificans
GCF_900103005.1	Acidaminobacter hydrogenoformans DSM 2784
GCF_014653075.1	Acidimangrovimonas indica
GCF_900106675.1	Acidimangrovimonas indica
GCF_003325455.1	Acidipropionibacterium virtanenii
GCF_006715355.1	Acidovorax sp. SLBN-42
GCF_000787015.1	Acinetobacter baumannii
GCF_000805035.1	Acinetobacter baumannii
GCF_000828935.1	Acinetobacter baumannii
GCF_001077565.2	Acinetobacter baumannii
GCF_001077575.1	Acinetobacter baumannii
GCF_001077655.1	Acinetobacter baumannii
GCF_001276085.1	Acinetobacter baumannii
GCF_001939595.1	Acinetobacter baumannii
GCF_001939665.1	Acinetobacter baumannii
GCF_002082785.1	Acinetobacter baumannii
GCF_002197745.1	Acinetobacter baumannii
GCF_002762495.1	Acinetobacter baumannii
GCF_002762505.1	Acinetobacter baumannii
GCF_002762535.1	Acinetobacter baumannii
GCF_002837955.2	Acinetobacter baumannii
GCF_002838005.2	Acinetobacter baumannii
GCF_002950425.1	Acinetobacter baumannii
GCF_002950515.1	Acinetobacter baumannii
GCF_002950525.1	Acinetobacter baumannii
GCF_002992565.1	Acinetobacter baumannii
GCF_002992625.1	Acinetobacter baumannii
GCF_002992645.1	Acinetobacter baumannii
GCF_002996805.1	Acinetobacter baumannii
GCF_003070915.1	Acinetobacter baumannii
GCF_003070935.1	Acinetobacter baumannii
GCF_003627515.1	Acinetobacter baumannii
GCF_003711945.1	Acinetobacter baumannii
GCF_004357205.1	Acinetobacter baumannii
GCF_004912235.1	Acinetobacter baumannii
GCF_005280435.1	Acinetobacter baumannii
GCF_005280715.1	Acinetobacter baumannii
GCF_005518095.1	Acinetobacter baumannii
GCF_005819365.1	Acinetobacter baumannii
GCF_006492265.1	Acinetobacter baumannii
GCF_006493975.1	Acinetobacter baumannii
GCF_006494175.1	Acinetobacter baumannii
GCF_008000235.1	Acinetobacter baumannii
GCF_008709585.1	Acinetobacter baumannii
GCF_008709675.1	Acinetobacter baumannii
GCF_009645285.1	Acinetobacter baumannii
GCF_009645345.1	Acinetobacter baumannii
GCF_009645425.1	Acinetobacter baumannii
GCF_009645465.1	Acinetobacter baumannii
GCF_009645495.1	Acinetobacter baumannii
GCF_009645525.1	Acinetobacter baumannii
GCF_009645605.1	Acinetobacter baumannii
GCF_009645675.1	Acinetobacter baumannii
GCF_009645685.1	Acinetobacter baumannii
GCF_009645705.1	Acinetobacter baumannii
GCF_009645745.1	Acinetobacter baumannii
GCF_009645815.1	Acinetobacter baumannii
GCF_009645825.1	Acinetobacter baumannii
GCF_009645905.1	Acinetobacter baumannii
GCF_009645915.1	Acinetobacter baumannii
GCF_009645925.1	Acinetobacter baumannii
GCF_009645975.1	Acinetobacter baumannii
GCF_009645995.1	Acinetobacter baumannii
GCF_009646015.1	Acinetobacter baumannii
GCF_009857695.1	Acinetobacter baumannii
GCF_010178615.1	Acinetobacter baumannii
GCF_010178765.1	Acinetobacter baumannii
GCF_010178835.1	Acinetobacter baumannii
GCF_010178985.1	Acinetobacter baumannii
GCF_010179035.1	Acinetobacter baumannii
GCF_010179065.1	Acinetobacter baumannii
GCF_010179105.1	Acinetobacter baumannii
GCF_010179135.1	Acinetobacter baumannii
GCF_010179175.1	Acinetobacter baumannii
GCF_010179185.1	Acinetobacter baumannii
GCF_010179495.1	Acinetobacter baumannii
GCF_010179515.1	Acinetobacter baumannii
GCF_010179525.1	Acinetobacter baumannii
GCF_010499735.1	Acinetobacter baumannii
GCF_010499775.1	Acinetobacter baumannii
GCF_010499885.1	Acinetobacter baumannii
GCF_010500175.1	Acinetobacter baumannii
GCF_010500235.1	Acinetobacter baumannii
GCF_010500265.1	Acinetobacter baumannii
GCF_010500315.1	Acinetobacter baumannii
GCF_010500345.1	Acinetobacter baumannii
GCF_010500385.1	Acinetobacter baumannii
GCF_010500455.1	Acinetobacter baumannii
GCF_010500545.1	Acinetobacter baumannii
GCF_010500565.1	Acinetobacter baumannii
GCF_010500585.1	Acinetobacter baumannii
GCF_010500645.1	Acinetobacter baumannii
GCF_010500665.1	Acinetobacter baumannii
GCF_011601365.1	Acinetobacter baumannii
GCF_011601385.1	Acinetobacter baumannii
GCF_011601445.1	Acinetobacter baumannii
GCF_011601545.1	Acinetobacter baumannii
GCF_011601585.1	Acinetobacter baumannii
GCF_011601625.1	Acinetobacter baumannii
GCF_011601645.1	Acinetobacter baumannii
GCF_011601665.1	Acinetobacter baumannii
GCF_011601725.1	Acinetobacter baumannii
GCF_011601785.1	Acinetobacter baumannii
GCF_011601815.1	Acinetobacter baumannii
GCF_011602045.1	Acinetobacter baumannii
GCF_011602165.1	Acinetobacter baumannii
GCF_011602255.1	Acinetobacter baumannii
GCF_011602725.1	Acinetobacter baumannii
GCF_011602755.1	Acinetobacter baumannii
GCF_011603295.1	Acinetobacter baumannii
GCF_011603385.1	Acinetobacter baumannii
GCF_011603525.1	Acinetobacter baumannii
GCF_011603585.1	Acinetobacter baumannii
GCF_011603685.1	Acinetobacter baumannii
GCF_011603705.1	Acinetobacter baumannii
GCF_011603855.1	Acinetobacter baumannii
GCF_011603965.1	Acinetobacter baumannii
GCF_012934905.1	Acinetobacter baumannii
GCF_012935085.1	Acinetobacter baumannii
GCF_012935105.1	Acinetobacter baumannii
GCF_012935125.1	Acinetobacter baumannii
GCF_012974585.1	Acinetobacter baumannii
GCF_013778355.1	Acinetobacter baumannii
GCF_013778445.1	Acinetobacter baumannii
GCF_014530755.1	Acinetobacter baumannii
GCF_014531345.1	Acinetobacter baumannii
GCF_014531515.1	Acinetobacter baumannii
GCF_014531555.1	Acinetobacter baumannii
GCF_900011275.1	Acinetobacter baumannii
GCF_900406645.1	Acinetobacter baumannii
GCF_900406695.1	Acinetobacter baumannii
GCF_900406705.1	Acinetobacter baumannii
GCF_900494955.1	Acinetobacter baumannii
GCF_900495735.1	Acinetobacter baumannii
GCF_900495835.1	Acinetobacter baumannii
GCF_900496045.1	Acinetobacter baumannii
GCF_900496095.1	Acinetobacter baumannii
GCF_900496245.1	Acinetobacter baumannii
GCF_900496295.1	Acinetobacter baumannii
GCF_900496325.1	Acinetobacter baumannii
GCF_900496525.1	Acinetobacter baumannii
GCF_900496545.1	Acinetobacter baumannii
GCF_902702975.1	Acinetobacter baumannii
GCF_902703065.1	Acinetobacter baumannii
GCF_902703085.1	Acinetobacter baumannii
GCF_902703115.1	Acinetobacter baumannii
GCF_000069245.1	Acinetobacter baumannii AYE
GCF_000825165.1	Acinetobacter bereziniae
GCF_003664635.1	Acinetobacter cumulans
GCF_003664655.1	Acinetobacter cumulans
GCF_001704615.3	Acinetobacter defluvii
GCF_001990735.1	Acinetobacter genomosp. 33YU
GCF_004379355.1	Acinetobacter haemolyticus
GCF_003939325.1	Acinetobacter johnsonii
GCF_003940285.1	Acinetobacter johnsonii
GCF_001484935.1	Acinetobacter johnsonii XBB1
GCF_003939335.1	Acinetobacter junii
GCF_003939355.1	Acinetobacter junii
GCF_004151415.1	Acinetobacter lwoffii
GCF_002634315.1	Acinetobacter nosocomialis
GCF_003072045.1	Acinetobacter nosocomialis
GCF_003569685.1	Acinetobacter nosocomialis
GCF_014218925.1	Acinetobacter nosocomialis
GCF_000805655.1	Acinetobacter pittii
GCF_003569665.1	Acinetobacter pittii
GCF_014718155.1	Acinetobacter seifertii
GCF_013390985.1	Acinetobacter sp. Swhac1
GCF_002165305.2	Acinetobacter sp. WCHA55
GCF_004209125.1	Acinetobacter sp. WCHAc060033
GCF_013419875.1	Acinetobacter sp. YH12049
GCF_013419745.1	Acinetobacter sp. YH12061
GCF_013419725.1	Acinetobacter sp. YH12062
GCF_004209325.1	Acinetobacter wuhouensis
GCF_012933465.1	Actinomycetospora sp. TBRC 11914
GCF_004363095.1	Actinomycetospora succinea
GCF_013408175.1	Actinopolyspora biskrensis
GCF_000371785.1	Actinopolyspora halophila DSM 43834
GCF_010550415.1	Actinospica acidiphila
GCF_007991475.1	Actinotalea fermentans
GCF_000603945.1	Actinotalea ferrariae CF5-4
GCF_008364845.1	Actinotalea sp. HO-Ch2
GCF_007991635.1	Adhaeribacter aerolatus
GCF_008629685.1	Adhaeribacter sp. DK36
GCF_008727925.1	Adhaeribacter sp. M2
GCF_014217805.1	Adhaeribacter swui
GCF_000506985.1	Advenella kashmirensis W13003
GCF_900167475.1	Aeromicrobium choanae
GCF_004134885.2	Aeromicrobium fastidiosum
GCF_007992115.1	Aeromicrobium flavum
GCF_004134905.2	Aeromicrobium ginsengisoli
GCF_000160775.2	Aeromicrobium marinum DSM 15272
GCF_902374835.1	Aeromicrobium massiliense
GCF_000312105.1	Aeromicrobium massiliense JC14
GCF_003065605.1	Aeromicrobium sp. 592
GCF_902506105.1	Aeromicrobium sp. 9AM
GCF_004336805.1	Aeromicrobium sp. IC_218
GCF_003586285.1	Aeromicrobium sp. M2KJ-4
GCF_013868155.1	Aeromicrobium sp. Marseille-Q0843
GCF_009649075.1	Aeromicrobium sp. MF47
GCF_001428805.1	Aeromicrobium sp. Root236
GCF_001425755.1	Aeromicrobium sp. Root344
GCF_001426755.1	Aeromicrobium sp. Root495
GCF_009661045.1	Aeromicrobium sp. S22
GCF_004785915.1	Aeromicrobium sp. S592
GCF_009661075.1	Aeromicrobium sp. SMF47
GCF_013283745.1	Aeromicrobium sp. YC3-14
GCF_009707245.1	Aeromicrobium sp. zg-629
GCF_014334735.1	Aeromicrobium sp. zg-629
GCF_014490085.1	Aeromicrobium sp. zg-636
GCF_013408555.1	Aeromicrobium tamlense
GCF_014672995.1	Aeromicrobium tamlense
GCF_013282845.1	Aeromonas caviae
GCF_014169235.1	Aeromonas caviae
GCF_003491245.1	Aeromonas hydrophila
GCF_013085785.1	Aeromonas media
GCF_002214305.1	Aeromonas salmonicida
GCF_013168745.1	Aeromonas sp. TW 6
GCF_004524015.1	Aeromonas taiwanensis
GCF_004524025.1	Aeromonas taiwanensis
GCF_004524045.1	Aeromonas taiwanensis
GCF_001634325.1	Aeromonas veronii
GCF_003491365.1	Aeromonas veronii
GCF_014169875.1	Aeromonas veronii
GCF_000516555.1	Afipia sp. P52-10
GCF_000938265.1	Agreia bicolorata
GCF_900167545.1	Agreia bicolorata
GCF_900177685.1	Agreia pratensis
GCF_001421485.1	Agreia sp. Leaf210
GCF_001422695.1	Agreia sp. Leaf244
GCF_001422485.1	Agreia sp. Leaf283
GCF_001423605.1	Agreia sp. Leaf335
GCF_900177765.1	Agreia sp. VKM Ac-1783
GCF_000745735.1	Agrobacterium rhizogenes
GCF_013320965.1	Agrobacterium rhizogenes
GCF_000233975.1	Agrobacterium tumefaciens CCNWGS0286
GCF_007988785.1	Agrococcus baldri
GCF_007679035.1	Agrococcus jejuensis
GCF_900099705.1	Agrococcus jejuensis
GCF_005484985.1	Agrococcus sp. SGAir0287
GCF_001660485.1	Agromyces aureus
GCF_009749365.1	Agromyces aureus
GCF_004135055.1	Agromyces binzhouensis
GCF_009709675.1	Agromyces bracchium
GCF_900142065.1	Agromyces cerinus subsp. cerinus
GCF_014635805.1	Agromyces flavus
GCF_900104685.1	Agromyces flavus
GCF_009729855.1	Agromyces luteolus
GCF_900113185.1	Agromyces sp. CF514
GCF_009647605.1	Agromyces sp. CFH 90414
GCF_004006235.1	Agromyces sp. LHK192
GCF_003070885.1	Agromyces sp. MF30-A
GCF_003113355.1	Agromyces sp. MF845
GCF_009789225.1	Agromyces sp. MMS17-SY077
GCF_003634985.1	Agromyces sp. OV415
GCF_009674665.1	Agromyces sp. Q22
GCF_009749465.1	Agromyces terreus
GCF_004339765.1	Albibacterium bauzanense
GCF_003938225.1	Alcaligenes aquatilis
GCF_002150685.1	Algoriphagus antarcticus
GCF_003387655.1	Algoriphagus antarcticus
GCF_014206875.1	Algoriphagus iocasae
GCF_003583985.1	Algoriphagus lacus
GCF_001442615.1	Algoriphagus resistens
GCF_002002735.1	Algoriphagus sp. A40
GCF_000429445.1	Algoriphagus terrigena DSM 22685
GCF_900129315.1	Aliifodinibius roseus
GCF_007991315.1	Alkalibacterium pelagium
GCF_900109325.1	Alkalibacterium pelagium
GCF_002019605.1	Alkalihalobacillus alkalinitrilicus
GCF_009856375.1	Alkalihalobacillus hwajinpoensis
GCF_002109385.1	Alkalihalobacillus krulwichiae
GCF_004375095.1	Alkalihalobacillus lehensis
GCF_002019765.1	Alkalihalobacillus oshimensis
GCF_001420645.1	Alkalihalobacillus plakortidis
GCF_001937355.1	Alkalihalobacillus pseudofirmus
GCF_000018325.1	Alkaliphilus oremlandii OhILAs
GCF_013410455.1	Allobranchiibius huperziae
GCF_014137865.1	Alpinimonas psychrophila
GCF_001028625.1	Altererythrobacter marensis
GCF_001461885.1	Altererythrobacter marensis
GCF_009827515.1	Altererythrobacter marinus
GCF_004135625.1	Altererythrobacter rhizovicinus
GCF_003958625.1	Altererythrobacter rigui
GCF_003581645.1	Altererythrobacter sp. Ery1
GCF_009765375.1	Alteribacillus sp. YIM 98480
GCF_010120715.1	Aminipila sp. CBA3637
GCF_004522215.1	Ammoniphilus sp. YIM 78166
GCF_004364555.1	Amnibacterium kyonggiense
GCF_014697485.1	Anabaena sp. FACHB-83
GCF_001866055.1	Anaerobacillus alkalidiazotrophicus
GCF_001866005.1	Anaerobacillus alkalilacustris
GCF_900115365.1	Anaerocolumna aminovalerica
GCF_900205915.1	Anaerocolumna aminovalerica
GCF_014218355.1	Anaerocolumna sp. CTTW
GCF_000013385.1	Anaeromyxobacter dehalogenans 2CP-C
GCF_000964525.1	Anaeromyxobacter sp. PSR-1
GCF_001571775.1	Anaerotignum neopropionicum
GCF_001561955.1	Anaerotignum propionicum DSM 1682
GCF_900129165.1	Anaerotignum propionicum DSM 1682
GCF_900188145.1	Anaerovirgula multivorans
GCF_000714815.1	Anditalea andensis
GCF_001015055.1	Aneurinibacillus tyrosinisolvens
GCF_004346135.1	Anseongella ginsenosidimutans
GCF_008033235.1	Anseongella ginsenosidimutans
GCF_007971385.1	Arachidicoccus ginsenosidivorans
GCF_003600625.1	Arachidicoccus sp. KIS59-12
GCF_003002875.1	Arcticibacter pallidicorallinus
GCF_003426735.1	Arenibacter sp. P308M17
GCF_006265115.1	Arenimonas terrae
GCF_001445575.1	Arthrobacter alpinus
GCF_002909415.1	Arthrobacter glacialis
GCF_002909445.1	Arthrobacter glacialis
GCF_000332815.1	Arthrobacter nitrophenolicus
GCF_004358765.1	Arthrobacter nitrophenolicus
GCF_003725815.1	Arthrobacter oryzae
GCF_002927275.1	Arthrobacter pityocampae
GCF_000374945.1	Arthrobacter sp. 161MFSha2.1
GCF_902706295.1	Arthrobacter sp. 18067
GCF_900168225.1	Arthrobacter sp. 31Cvi3.1E
GCF_000526335.1	Arthrobacter sp. 31Y
GCF_002929755.1	Arthrobacter sp. 4R501
GCF_002929465.1	Arthrobacter sp. 9E14
GCF_902506065.1	Arthrobacter sp. 9V
GCF_002892835.1	Arthrobacter sp. AFG7.2
GCF_003287955.1	Arthrobacter sp. AQ5-06
GCF_900106835.1	Arthrobacter sp. cf158
GCF_001512285.1	Arthrobacter sp. EpRS71
GCF_001512305.1	Arthrobacter sp. EPSL27
GCF_004365035.1	Arthrobacter sp. JUb115
GCF_001424565.1	Arthrobacter sp. Leaf141
GCF_001423565.1	Arthrobacter sp. Leaf145
GCF_001423745.1	Arthrobacter sp. Leaf337
GCF_000281065.1	Arthrobacter sp. M2012083
GCF_000812065.1	Arthrobacter sp. MWB30
GCF_002979915.1	Arthrobacter sp. MYb213
GCF_002979865.1	Arthrobacter sp. MYb214
GCF_002979815.1	Arthrobacter sp. MYb222
GCF_002979775.1	Arthrobacter sp. MYb23
GCF_002979575.1	Arthrobacter sp. MYb51
GCF_001456945.1	Arthrobacter sp. NIO-1057
GCF_900094805.1	Arthrobacter sp. NIO-1057
GCF_900102785.1	Arthrobacter sp. ok362
GCF_900116495.1	Arthrobacter sp. ov118
GCF_900102895.1	Arthrobacter sp. ov407
GCF_000785535.1	Arthrobacter sp. PAMC 25486
GCF_003208335.1	Arthrobacter sp. RC1.1 241
GCF_000294695.2	Arthrobacter sp. Rue61a
GCF_014694505.1	Arthrobacter sp. S1_S22
GCF_014694415.1	Arthrobacter sp. S13_S34
GCF_001428365.1	Arthrobacter sp. Soil763
GCF_001766675.1	Arthrobacter sp. SW1
GCF_002929295.1	Arthrobacter sp. SX1312
GCF_000427315.1	Arthrobacter sp. TB 26
GCF_006964045.1	Arthrobacter sp. TS-15
GCF_001750145.1	Arthrobacter sp. U41
GCF_007679325.1	Arthrobacter sp. U41
GCF_900102805.1	Arthrobacter sp. UNCCL28
GCF_900108925.1	Arthrobacter sp. yr096
GCF_001238605.1	Arthrobacter sp. ZBG10
GCF_003024475.1	Arthrobacter woluwensis
GCF_007682295.1	Arthrobacter woluwensis
GCF_900105345.1	Arthrobacter woluwensis
GCF_001552095.1	Arthrobacter woluwensis NBRC 107840
GCF_004348825.1	Arundinibacter roseus
GCF_003938425.1	Atlantibacter subterranea
GCF_003939305.1	Atlantibacter subterranea
GCF_003940265.1	Atlantibacter subterranea
GCF_014698045.1	Aulosira sp. FACHB-615
GCF_008364795.1	Azospirillum oryzae
GCF_013347285.1	Azospirillum oryzae
GCF_003233655.1	Azospirillum ramasamyi
GCF_008365135.1	Azospirillum sp. Sh1
GCF_003130795.1	Azospirillum thermophilum
GCF_000374345.1	Bacillus acidiproducens DSM 23148
GCF_014138765.1	Bacillus aerius
GCF_014138805.1	Bacillus aerius
GCF_000831655.1	Bacillus aerophilus
GCF_004101925.1	Bacillus aerophilus
GCF_000225935.1	Bacillus altitudinis
GCF_000299555.2	Bacillus altitudinis
GCF_000789425.2	Bacillus altitudinis
GCF_000828455.1	Bacillus altitudinis
GCF_000949525.1	Bacillus altitudinis
GCF_000972685.1	Bacillus altitudinis
GCF_001029865.1	Bacillus altitudinis
GCF_001191605.1	Bacillus altitudinis
GCF_001431145.1	Bacillus altitudinis
GCF_001431785.1	Bacillus altitudinis
GCF_001457015.1	Bacillus altitudinis
GCF_001543165.1	Bacillus altitudinis
GCF_001700735.1	Bacillus altitudinis
GCF_001896335.1	Bacillus altitudinis
GCF_001908475.1	Bacillus altitudinis
GCF_002042895.1	Bacillus altitudinis
GCF_002443015.2	Bacillus altitudinis
GCF_002571755.1	Bacillus altitudinis
GCF_002741745.1	Bacillus altitudinis
GCF_002753875.2	Bacillus altitudinis
GCF_002797105.1	Bacillus altitudinis
GCF_003064485.1	Bacillus altitudinis
GCF_003160715.1	Bacillus altitudinis
GCF_003217715.1	Bacillus altitudinis
GCF_003284495.1	Bacillus altitudinis
GCF_004563755.2	Bacillus altitudinis
GCF_005849435.1	Bacillus altitudinis
GCF_006007905.1	Bacillus altitudinis
GCF_007671735.1	Bacillus altitudinis
GCF_007676435.1	Bacillus altitudinis
GCF_007676515.1	Bacillus altitudinis
GCF_007681095.1	Bacillus altitudinis
GCF_007681245.1	Bacillus altitudinis
GCF_007681315.1	Bacillus altitudinis
GCF_007681425.1	Bacillus altitudinis
GCF_007681435.1	Bacillus altitudinis
GCF_007682105.1	Bacillus altitudinis
GCF_007923025.1	Bacillus altitudinis
GCF_008180475.1	Bacillus altitudinis
GCF_008764185.1	Bacillus altitudinis
GCF_010747395.1	Bacillus altitudinis
GCF_011067205.1	Bacillus altitudinis
GCF_012844145.1	Bacillus altitudinis
GCF_013131835.1	Bacillus altitudinis
GCF_013283915.1	Bacillus altitudinis
GCF_013307105.1	Bacillus altitudinis
GCF_013391605.1	Bacillus altitudinis
GCF_013391615.1	Bacillus altitudinis
GCF_900094985.1	Bacillus altitudinis
GCF_900119345.1	Bacillus altitudinis
GCF_900156275.1	Bacillus altitudinis
GCF_900188195.1	Bacillus altitudinis
GCF_901542325.1	Bacillus altitudinis
GCF_902500235.1	Bacillus altitudinis
GCF_007681345.1	Bacillus altitudinis
GCF_000691145.1	Bacillus altitudinis 41KF2b
GCF_001038965.1	Bacillus aryabhattai
GCF_001043825.1	Bacillus aryabhattai
GCF_002208605.1	Bacillus aryabhattai
GCF_002569015.1	Bacillus aryabhattai
GCF_002588685.1	Bacillus aryabhattai
GCF_013372535.1	Bacillus aryabhattai
GCF_014138775.1	Bacillus aryabhattai
GCF_903971025.1	Bacillus aryabhattai
GCF_903971035.1	Bacillus aryabhattai
GCF_000956595.1	Bacillus aryabhattai B8W22
GCF_001584335.1	Bacillus atrophaeus
GCF_006539905.1	Bacillus atrophaeus
GCF_001591925.1	Bacillus atrophaeus NBRC 15539
GCF_001307105.1	Bacillus australimaris
GCF_000708505.1	Bacillus azotoformans MEV2011
GCF_004124315.1	Bacillus cabrialesii
GCF_008041975.1	Bacillus cereus
GCF_009739965.1	Bacillus cereus
GCF_001029855.1	Bacillus circulans
GCF_002271635.1	Bacillus circulans
GCF_002271985.1	Bacillus circulans
GCF_002271995.1	Bacillus circulans
GCF_002272125.1	Bacillus circulans
GCF_003726095.1	Bacillus circulans
GCF_003726115.1	Bacillus circulans
GCF_007829095.1	Bacillus circulans
GCF_013138395.1	Bacillus circulans
GCF_013266795.1	Bacillus circulans
GCF_013266835.1	Bacillus circulans
GCF_013267435.1	Bacillus circulans
GCF_001591585.1	Bacillus circulans NBRC 13626
GCF_902796085.1	Bacillus coagulans
GCF_900156875.1	Bacillus dakarensis
GCF_900103955.1	Bacillus daliensis
GCF_001591445.1	Bacillus drentensis NBRC 102427
GCF_001456935.1	Bacillus enclensis
GCF_900094975.1	Bacillus enclensis
GCF_003269955.1	Bacillus endophyticus
GCF_003269975.1	Bacillus endophyticus
GCF_000283255.1	Bacillus filamentosus
GCF_000374565.1	Bacillus fordii DSM 16014 = CIP 108821
GCF_003605365.2	Bacillus fortis
GCF_900636945.1	Bacillus freudenreichii
GCF_004138295.1	Bacillus funiculus
GCF_002019665.1	Bacillus halmapalus
GCF_001439915.1	Bacillus humi
GCF_004146125.1	Bacillus infantis
GCF_008180695.1	Bacillus infantis
GCF_000473245.1	Bacillus infantis NRRL B-14911
GCF_000743215.1	Bacillus intestinalis
GCF_000959025.1	Bacillus intestinalis
GCF_005771655.1	Bacillus intestinalis
GCF_000430765.1	Bacillus kribbensis DSM 17871
GCF_001591945.1	Bacillus krulwichiae NBRC 102362
GCF_009711125.1	Bacillus mangrovi
GCF_000615945.1	Bacillus mannanilyticus JCM 10596
GCF_900199725.1	Bacillus massiliogabonensis
GCF_900117315.1	Bacillus massilionigeriensis
GCF_902386855.1	Bacillus massilionigeriensis
GCF_000527015.1	Bacillus megaterium
GCF_001593805.1	Bacillus megaterium
GCF_001937775.1	Bacillus megaterium
GCF_002009195.1	Bacillus megaterium
GCF_002550995.1	Bacillus megaterium
GCF_002551875.1	Bacillus megaterium
GCF_002552135.1	Bacillus megaterium
GCF_002552565.1	Bacillus megaterium
GCF_002552835.1	Bacillus megaterium
GCF_002552955.1	Bacillus megaterium
GCF_002557935.1	Bacillus megaterium
GCF_002558155.1	Bacillus megaterium
GCF_002558805.1	Bacillus megaterium
GCF_002559285.1	Bacillus megaterium
GCF_002559335.1	Bacillus megaterium
GCF_002559475.1	Bacillus megaterium
GCF_002560595.1	Bacillus megaterium
GCF_002560705.1	Bacillus megaterium
GCF_002561015.1	Bacillus megaterium
GCF_002561125.1	Bacillus megaterium
GCF_002561515.1	Bacillus megaterium
GCF_002562195.1	Bacillus megaterium
GCF_002562515.1	Bacillus megaterium
GCF_002564705.1	Bacillus megaterium
GCF_002565155.1	Bacillus megaterium
GCF_002565335.1	Bacillus megaterium
GCF_002565535.1	Bacillus megaterium
GCF_002566025.1	Bacillus megaterium
GCF_002566035.1	Bacillus megaterium
GCF_002566285.1	Bacillus megaterium
GCF_002566345.1	Bacillus megaterium
GCF_002566435.1	Bacillus megaterium
GCF_002566965.1	Bacillus megaterium
GCF_002566985.1	Bacillus megaterium
GCF_002567045.1	Bacillus megaterium
GCF_002567075.1	Bacillus megaterium
GCF_002567645.1	Bacillus megaterium
GCF_002568195.1	Bacillus megaterium
GCF_002568305.1	Bacillus megaterium
GCF_002570645.1	Bacillus megaterium
GCF_002570715.1	Bacillus megaterium
GCF_002571125.1	Bacillus megaterium
GCF_002574105.1	Bacillus megaterium
GCF_002575285.1	Bacillus megaterium
GCF_002575465.1	Bacillus megaterium
GCF_002575685.1	Bacillus megaterium
GCF_002575735.1	Bacillus megaterium
GCF_002576235.1	Bacillus megaterium
GCF_002576315.1	Bacillus megaterium
GCF_002576505.1	Bacillus megaterium
GCF_002576935.1	Bacillus megaterium
GCF_002577015.1	Bacillus megaterium
GCF_002577035.1	Bacillus megaterium
GCF_002577555.1	Bacillus megaterium
GCF_002577645.1	Bacillus megaterium
GCF_002585805.1	Bacillus megaterium
GCF_002586045.1	Bacillus megaterium
GCF_002586445.1	Bacillus megaterium
GCF_002888675.1	Bacillus megaterium
GCF_003382345.1	Bacillus megaterium
GCF_004150295.1	Bacillus megaterium
GCF_006716955.1	Bacillus megaterium
GCF_007672525.1	Bacillus megaterium
GCF_007672925.1	Bacillus megaterium
GCF_007674145.1	Bacillus megaterium
GCF_007677165.1	Bacillus megaterium
GCF_007923105.1	Bacillus megaterium
GCF_008693225.1	Bacillus megaterium
GCF_009728545.1	Bacillus megaterium
GCF_009935415.1	Bacillus megaterium
GCF_012275205.1	Bacillus megaterium
GCF_013146705.1	Bacillus megaterium
GCF_013375615.1	Bacillus megaterium
GCF_013389435.1	Bacillus megaterium
GCF_014839485.1	Bacillus megaterium
GCF_014842705.1	Bacillus megaterium
GCF_014892475.1	Bacillus megaterium
GCF_000334875.3	Bacillus megaterium NCT-2
GCF_007673295.1	Bacillus megaterium Q3
GCF_000025825.1	Bacillus megaterium QM B1551
GCF_002734215.1	Bacillus onubensis
GCF_002734285.1	Bacillus onubensis
GCF_000331575.1	Bacillus oryziterrae
GCF_000590455.1	Bacillus pumilus
GCF_000691485.2	Bacillus pumilus
GCF_000714495.2	Bacillus pumilus
GCF_000828345.1	Bacillus pumilus
GCF_001017485.1	Bacillus pumilus
GCF_001183525.1	Bacillus pumilus
GCF_001444515.1	Bacillus pumilus
GCF_001548215.1	Bacillus pumilus
GCF_001578165.1	Bacillus pumilus
GCF_001578205.1	Bacillus pumilus
GCF_001675655.1	Bacillus pumilus
GCF_001687085.1	Bacillus pumilus
GCF_001704975.1	Bacillus pumilus
GCF_002174275.1	Bacillus pumilus
GCF_002753815.1	Bacillus pumilus
GCF_002998335.1	Bacillus pumilus
GCF_002998365.1	Bacillus pumilus
GCF_002998415.1	Bacillus pumilus
GCF_002998475.1	Bacillus pumilus
GCF_003020795.1	Bacillus pumilus
GCF_003034105.1	Bacillus pumilus
GCF_003265785.1	Bacillus pumilus
GCF_003265805.1	Bacillus pumilus
GCF_003301255.1	Bacillus pumilus
GCF_003431975.1	Bacillus pumilus
GCF_003571425.1	Bacillus pumilus
GCF_003985025.1	Bacillus pumilus
GCF_004006455.1	Bacillus pumilus
GCF_005217785.1	Bacillus pumilus
GCF_007665325.1	Bacillus pumilus
GCF_007665445.1	Bacillus pumilus
GCF_007666085.1	Bacillus pumilus
GCF_007666215.1	Bacillus pumilus
GCF_007667475.1	Bacillus pumilus
GCF_007667505.1	Bacillus pumilus
GCF_007667685.1	Bacillus pumilus
GCF_007673705.1	Bacillus pumilus
GCF_007673765.1	Bacillus pumilus
GCF_007674165.1	Bacillus pumilus
GCF_007676815.1	Bacillus pumilus
GCF_007676865.1	Bacillus pumilus
GCF_007677125.1	Bacillus pumilus
GCF_007677155.1	Bacillus pumilus
GCF_007678035.1	Bacillus pumilus
GCF_007678135.1	Bacillus pumilus
GCF_007678395.1	Bacillus pumilus
GCF_007678705.1	Bacillus pumilus
GCF_007678815.1	Bacillus pumilus
GCF_007679215.1	Bacillus pumilus
GCF_007679395.1	Bacillus pumilus
GCF_007679415.1	Bacillus pumilus
GCF_007679485.1	Bacillus pumilus
GCF_007679515.1	Bacillus pumilus
GCF_008180455.1	Bacillus pumilus
GCF_008180525.1	Bacillus pumilus
GCF_008245265.1	Bacillus pumilus
GCF_008764035.1	Bacillus pumilus
GCF_009937765.1	Bacillus pumilus
GCF_012934255.1	Bacillus pumilus
GCF_013423765.1	Bacillus pumilus
GCF_014212075.1	Bacillus pumilus
GCF_014267415.1	Bacillus pumilus
GCF_014267435.1	Bacillus pumilus
GCF_014267445.1	Bacillus pumilus
GCF_014267505.1	Bacillus pumilus
GCF_014267515.1	Bacillus pumilus
GCF_014267525.1	Bacillus pumilus
GCF_014267545.1	Bacillus pumilus
GCF_014267585.1	Bacillus pumilus
GCF_014267605.1	Bacillus pumilus
GCF_014267625.1	Bacillus pumilus
GCF_014267635.1	Bacillus pumilus
GCF_014267665.1	Bacillus pumilus
GCF_014267685.1	Bacillus pumilus
GCF_014267695.1	Bacillus pumilus
GCF_014267725.1	Bacillus pumilus
GCF_014267745.1	Bacillus pumilus
GCF_014267755.1	Bacillus pumilus
GCF_014267775.1	Bacillus pumilus
GCF_014267805.1	Bacillus pumilus
GCF_014267815.1	Bacillus pumilus
GCF_014267845.1	Bacillus pumilus
GCF_014267855.1	Bacillus pumilus
GCF_014267875.1	Bacillus pumilus
GCF_014267905.1	Bacillus pumilus
GCF_014267915.1	Bacillus pumilus
GCF_014267985.1	Bacillus pumilus
GCF_014269895.1	Bacillus pumilus
GCF_014269905.1	Bacillus pumilus
GCF_014269915.1	Bacillus pumilus
GCF_014269965.1	Bacillus pumilus
GCF_014269985.1	Bacillus pumilus
GCF_014270025.1	Bacillus pumilus
GCF_014270045.1	Bacillus pumilus
GCF_014305055.1	Bacillus pumilus
GCF_014305375.1	Bacillus pumilus
GCF_014305435.1	Bacillus pumilus
GCF_014305445.1	Bacillus pumilus
GCF_014305455.1	Bacillus pumilus
GCF_014305495.1	Bacillus pumilus
GCF_014305505.1	Bacillus pumilus
GCF_014305515.1	Bacillus pumilus
GCF_014305555.1	Bacillus pumilus
GCF_014305565.1	Bacillus pumilus
GCF_014305595.1	Bacillus pumilus
GCF_014305605.1	Bacillus pumilus
GCF_014305635.1	Bacillus pumilus
GCF_014305655.1	Bacillus pumilus
GCF_014305675.1	Bacillus pumilus
GCF_014305685.1	Bacillus pumilus
GCF_014305695.1	Bacillus pumilus
GCF_014305705.1	Bacillus pumilus
GCF_014305755.1	Bacillus pumilus
GCF_014305775.1	Bacillus pumilus
GCF_014305785.1	Bacillus pumilus
GCF_014305795.1	Bacillus pumilus
GCF_014305805.1	Bacillus pumilus
GCF_014305855.1	Bacillus pumilus
GCF_014305875.1	Bacillus pumilus
GCF_014305895.1	Bacillus pumilus
GCF_014305905.1	Bacillus pumilus
GCF_014305915.1	Bacillus pumilus
GCF_014305925.1	Bacillus pumilus
GCF_014305975.1	Bacillus pumilus
GCF_014305985.1	Bacillus pumilus
GCF_014306015.1	Bacillus pumilus
GCF_014306025.1	Bacillus pumilus
GCF_014306035.1	Bacillus pumilus
GCF_014306075.1	Bacillus pumilus
GCF_014489355.1	Bacillus pumilus
GCF_900186955.1	Bacillus pumilus
GCF_900411365.1	Bacillus pumilus
GCF_000172815.1	Bacillus pumilus ATCC 7061
GCF_000508145.1	Bacillus pumilus INR7
GCF_000017885.4	Bacillus pumilus SAFR-032
GCF_007674015.1	Bacillus pumilus SAFR-032
GCF_007676935.1	Bacillus pumilus SAFR-032
GCF_007679665.1	Bacillus pumilus SAFR-032
GCF_007679675.1	Bacillus pumilus SAFR-032
GCF_007679755.1	Bacillus pumilus SAFR-032
GCF_007679805.1	Bacillus pumilus SAFR-032
GCF_007680195.1	Bacillus pumilus SAFR-032
GCF_007680315.1	Bacillus pumilus SAFR-032
GCF_007680335.1	Bacillus pumilus SAFR-032
GCF_007680695.1	Bacillus pumilus SAFR-032
GCF_000752035.1	Bacillus rubiinfantis
GCF_902375395.1	Bacillus rubiinfantis
GCF_000444805.1	Bacillus safensis
GCF_000604385.1	Bacillus safensis
GCF_000715185.1	Bacillus safensis
GCF_000828375.1	Bacillus safensis
GCF_000828395.1	Bacillus safensis
GCF_000828425.1	Bacillus safensis
GCF_000935315.1	Bacillus safensis
GCF_000972825.1	Bacillus safensis
GCF_001038525.1	Bacillus safensis
GCF_001038765.1	Bacillus safensis
GCF_001038905.1	Bacillus safensis
GCF_001043695.1	Bacillus safensis
GCF_001286985.1	Bacillus safensis
GCF_001653905.1	Bacillus safensis
GCF_001677975.1	Bacillus safensis
GCF_001766395.1	Bacillus safensis
GCF_001895885.1	Bacillus safensis
GCF_001938665.1	Bacillus safensis
GCF_001938685.1	Bacillus safensis
GCF_001938705.1	Bacillus safensis
GCF_002077215.1	Bacillus safensis
GCF_002151195.1	Bacillus safensis
GCF_002155005.1	Bacillus safensis
GCF_002250435.1	Bacillus safensis
GCF_002276315.1	Bacillus safensis
GCF_002571925.1	Bacillus safensis
GCF_002744235.1	Bacillus safensis
GCF_002863595.1	Bacillus safensis
GCF_002998315.1	Bacillus safensis
GCF_003284765.1	Bacillus safensis
GCF_003610615.1	Bacillus safensis
GCF_003977465.1	Bacillus safensis
GCF_007674245.1	Bacillus safensis
GCF_007680635.1	Bacillus safensis
GCF_007829795.1	Bacillus safensis
GCF_008244765.1	Bacillus safensis
GCF_008764375.1	Bacillus safensis
GCF_009017205.1	Bacillus safensis
GCF_009017215.1	Bacillus safensis
GCF_010578125.1	Bacillus safensis
GCF_012972765.1	Bacillus safensis
GCF_013131775.1	Bacillus safensis
GCF_013267015.1	Bacillus safensis
GCF_900573445.1	Bacillus safensis
GCF_000691165.1	Bacillus safensis FO-36b
GCF_003097715.1	Bacillus safensis FO-36b
GCF_003254445.1	Bacillus safensis subsp. osmophilus
GCF_000444215.1	Bacillus safensis VK
GCF_003581585.1	Bacillus salacetis
GCF_000813125.1	Bacillus selenatarsenatis SF-1
GCF_004634445.1	Bacillus sp. 005/A4HT-01/001
GCF_000514175.1	Bacillus sp. 171095_106
GCF_000242895.2	Bacillus sp. 1NLA3E
GCF_014764715.1	Bacillus sp. 28A-2
GCF_003946835.1	Bacillus sp. 2B09
GCF_003946755.1	Bacillus sp. 2D02
GCF_003605385.1	Bacillus sp. 3-2-2
GCF_010628745.1	Bacillus sp. 34-1
GCF_902506045.1	Bacillus sp. 348
GCF_001076885.1	Bacillus sp. 522_BSPC
GCF_002271785.1	Bacillus sp. 7586-K
GCF_002271405.1	Bacillus sp. 7788
GCF_013387555.1	Bacillus sp. 8A6
GCF_902506075.1	Bacillus sp. 9J
GCF_009746525.1	Bacillus sp. A134
GCF_002559145.1	Bacillus sp. AFS006103
GCF_002585305.1	Bacillus sp. AFS037270
GCF_002567005.1	Bacillus sp. AFS073361
GCF_002565135.1	Bacillus sp. AFS076308
GCF_003400165.1	Bacillus sp. ALD
GCF_001518755.1	Bacillus sp. AM 13(2015)
GCF_009830135.1	Bacillus sp. AN2
GCF_004345465.1	Bacillus sp. BK006
GCF_004364885.1	Bacillus sp. BK450
GCF_003856305.1	Bacillus sp. C1-1
GCF_004348885.1	Bacillus sp. CBEL-1
GCF_002998705.1	Bacillus sp. CJCL2
GCF_900115925.1	Bacillus sp. cl95
GCF_005503015.1	Bacillus sp. E(2018)
GCF_000613125.1	Bacillus sp. EB01
GCF_011800395.1	Bacillus sp. EKM104P
GCF_002563655.1	Bacillus sp. es.034
GCF_001278805.1	Bacillus sp. FJAT-18017
GCF_007676755.1	Bacillus sp. FJAT-22090
GCF_007677425.1	Bacillus sp. FJAT-22090
GCF_001685025.1	Bacillus sp. FJAT-27225
GCF_001273925.1	Bacillus sp. FJAT-27251
GCF_001509555.1	Bacillus sp. FJAT-29937
GCF_001482475.1	Bacillus sp. G1(2015b)
GCF_002998455.1	Bacillus sp. GBSC66
GCF_002998655.1	Bacillus sp. GBSW19
GCF_002998675.1	Bacillus sp. GBSW2
GCF_003400325.1	Bacillus sp. HMG
GCF_001974945.1	Bacillus sp. I-2
GCF_000986655.1	Bacillus sp. L_1B0_12
GCF_001426125.1	Bacillus sp. Leaf49
GCF_001426025.1	Bacillus sp. Leaf75
GCF_001043795.1	Bacillus sp. LK10
GCF_002993125.1	Bacillus sp. LLTC93
GCF_002998615.1	Bacillus sp. LNXM10
GCF_003004375.1	Bacillus sp. LNXM12-1
GCF_003004355.1	Bacillus sp. LNXM12-2
GCF_002998575.1	Bacillus sp. LNXM65
GCF_000264255.1	Bacillus sp. M 2-6
GCF_006965545.2	Bacillus sp. M4U3P1
GCF_903645295.1	Bacillus sp. Marseille-Q1617
GCF_000701605.1	Bacillus sp. MB2021
GCF_903970935.1	Bacillus sp. ME40
GCF_011250555.1	Bacillus sp. MM2020_4
GCF_001940785.1	Bacillus sp. MRMR6
GCF_009759805.1	Bacillus sp. ms-22
GCF_002998605.1	Bacillus sp. MZGC1
GCF_009818105.1	Bacillus sp. N1-1
GCF_009676825.1	Bacillus sp. N3536
GCF_003028545.1	Bacillus sp. Nf3
GCF_002998555.1	Bacillus sp. NMCC4
GCF_002998465.1	Bacillus sp. NMCC46
GCF_002998085.1	Bacillus sp. NMCN1
GCF_002998165.1	Bacillus sp. NMCN6
GCF_002998735.1	Bacillus sp. NMTD17
GCF_000153365.1	Bacillus sp. NRRL B-14911
GCF_002238145.1	Bacillus sp. OG2
GCF_900103525.1	Bacillus sp. OK048
GCF_014302175.1	Bacillus sp. PAMC22265
GCF_014250435.1	Bacillus sp. PAMC28571
GCF_014837155.1	Bacillus sp. PS06
GCF_003400185.1	Bacillus sp. RC
GCF_001429365.1	Bacillus sp. Root147
GCF_001429385.1	Bacillus sp. Root239
GCF_001429445.1	Bacillus sp. Root920
GCF_000500145.1	Bacillus sp. RP1137
GCF_005144805.1	Bacillus sp. S2(2019)
GCF_006864165.1	Bacillus sp. SDF0016
GCF_006715705.1	Bacillus sp. SLBN-174
GCF_001429825.1	Bacillus sp. Soil531
GCF_003264215.1	Bacillus sp. SRB_336
GCF_001444735.1	Bacillus sp. TH007
GCF_002858875.1	Bacillus sp. UMB0728
GCF_000701305.1	Bacillus sp. UNC125MFCrub1.1
GCF_000482325.1	Bacillus sp. UNC438CL73TsuS30
GCF_900112075.1	Bacillus sp. UNCCL13
GCF_009928415.1	Bacillus sp. USDA818B3_A
GCF_004358205.1	Bacillus sp. WN066
GCF_000800825.1	Bacillus sp. WP8
GCF_007667825.1	Bacillus sp. WP8
GCF_007672295.1	Bacillus sp. WP8
GCF_007672355.1	Bacillus sp. WP8
GCF_007678835.1	Bacillus sp. WP8
GCF_007678845.1	Bacillus sp. WP8
GCF_007679695.1	Bacillus sp. WP8
GCF_007680495.1	Bacillus sp. WP8
GCF_007677495.1	Bacillus sp. X1(2014)
GCF_007678255.1	Bacillus sp. X1(2014)
GCF_008123875.1	Bacillus sp. Y3
GCF_013343715.1	Bacillus sp. Y40
GCF_002998775.1	Bacillus sp. YBWC18
GCF_001038775.1	Bacillus stratosphericus
GCF_001038845.1	Bacillus stratosphericus
GCF_001038915.1	Bacillus stratosphericus
GCF_001039015.1	Bacillus stratosphericus
GCF_001043535.1	Bacillus stratosphericus
GCF_001265125.1	Bacillus stratosphericus
GCF_002077245.1	Bacillus stratosphericus
GCF_002898435.1	Bacillus stratosphericus
GCF_004569515.1	Bacillus stratosphericus
GCF_013205125.1	Bacillus stratosphericus
GCF_000353245.1	Bacillus stratosphericus LAMA 585
GCF_002153395.1	Bacillus subtilis
GCF_005153965.1	Bacillus subtilis
GCF_005218185.1	Bacillus subtilis
GCF_006364495.1	Bacillus subtilis
GCF_014499015.1	Bacillus subtilis subsp. spizizenii
GCF_014856535.1	Bacillus subtilis subsp. spizizenii
GCF_900445425.1	Bacillus subtilis subsp. spizizenii
GCF_000177595.1	Bacillus subtilis subsp. spizizenii ATCC 6633
GCF_006094475.1	Bacillus subtilis subsp. spizizenii ATCC 6633
GCF_000931815.1	Bacillus subtilis subsp. spizizenii RFWG1A3
GCF_000146565.1	Bacillus subtilis subsp. spizizenii str. W23
GCF_004005475.1	Bacillus taxi
GCF_903970845.1	Bacillus taxi
GCF_014645055.1	Bacillus thuringiensis
GCF_004799755.1	Bacillus timonensis
GCF_900104575.1	Bacillus tuaregi
GCF_902386805.1	Bacillus tuaregi
GCF_000300535.1	Bacillus xiamenensis
GCF_001857925.1	Bacillus xiamenensis
GCF_000715205.1	Bacillus zhangzhouensis
GCF_900104955.1	Beijerinckia sp. 28-YEA-48
GCF_000826125.2	Bhargavaea cecembensis
GCF_001619585.1	Bhargavaea cecembensis
GCF_900110555.1	Blastococcus endophyticus
GCF_003075095.1	Blastococcus litoris
GCF_004570425.1	Blastococcus sp. AZ43
GCF_004570875.1	Blastococcus sp. CT_GayMR16
GCF_004570385.1	Blastococcus sp. CT_GayMR19
GCF_004570345.1	Blastococcus sp. CT_GayMR20
GCF_900230285.1	Blastococcus sp. DSM 44270
GCF_013410015.1	Blastococcus sp. DSM 46790
GCF_003319105.1	Blastococcus sp. TF02-9
GCF_003319125.1	Blastococcus sp. TF02A-26
GCF_003319185.1	Blastococcus sp. TF02A-30
GCF_000701365.1	Blastococcus sp. URHD0036
GCF_008124835.1	Blastococcus xanthinilyticus
GCF_003426715.1	Blastomonas sp. UPD001
GCF_002220095.1	Bosea sp. AS-1
GCF_004361705.1	Bosea sp. BK498
GCF_014764685.1	Bosea sp. SSUT16
GCF_000745475.1	Bosea sp. UNC402CLCol
GCF_001741865.1	Bosea vaviloviae
GCF_006717005.1	Bosea vestrisii
GCF_003347595.2	Botryobacter ruber
GCF_002332305.1	Brachybacterium alimentarium
GCF_002332425.1	Brachybacterium alimentarium
GCF_003335265.1	Brachybacterium alimentarium
GCF_003335295.1	Brachybacterium alimentarium
GCF_003335305.1	Brachybacterium alimentarium
GCF_003335315.1	Brachybacterium alimentarium
GCF_003335355.1	Brachybacterium alimentarium
GCF_003335415.1	Brachybacterium alimentarium
GCF_014204755.1	Brachybacterium aquaticum
GCF_002407065.1	Brachybacterium ginsengisoli
GCF_900184245.1	Brachybacterium massiliense
GCF_904418905.1	Brachybacterium paraconglomeratum
GCF_000576425.1	Brachybacterium phenoliresistens
GCF_003355475.1	Brachybacterium saurashtrense
GCF_003994295.1	Brachybacterium saurashtrense
GCF_003335205.1	Brachybacterium sp. JB7
GCF_003347015.1	Brachybacterium sp. YJGR34
GCF_014897585.1	Brachybacterium tyrofermentans
GCF_002407185.1	Brachybacterium vulturis
GCF_000284275.1	Bradyrhizobium cosmicum
GCF_007290395.1	Bradyrhizobium cosmicum
GCF_000344805.1	Bradyrhizobium oligotrophicum S58
GCF_008123425.1	Bradyrhizobium rifense
GCF_013178975.1	Bradyrhizobium sp. 81013
GCF_013178945.1	Bradyrhizobium sp. 83002
GCF_013178925.1	Bradyrhizobium sp. 83012
GCF_900113735.1	Bradyrhizobium sp. Gha
GCF_000938255.1	Bradyrhizobium sp. LTSP849
GCF_000938285.1	Bradyrhizobium sp. LTSP857
GCF_900114605.1	Bradyrhizobium sp. NFR13
GCF_900109945.1	Bradyrhizobium sp. OK095
GCF_000239755.1	Bradyrhizobium sp. ORS 285
GCF_900176205.1	Bradyrhizobium sp. ORS 285
GCF_000239775.1	Bradyrhizobium sp. ORS 375
GCF_900169215.1	Brevibacterium antiquum
GCF_900169145.1	Brevibacterium antiquum CNRZ 918
GCF_000167575.1	Brevibacterium aurantiacum
GCF_001729525.1	Brevibacterium aurantiacum
GCF_002332225.1	Brevibacterium aurantiacum
GCF_002332325.1	Brevibacterium aurantiacum
GCF_002332335.1	Brevibacterium aurantiacum
GCF_002332365.1	Brevibacterium aurantiacum
GCF_003335365.1	Brevibacterium aurantiacum
GCF_003335395.1	Brevibacterium aurantiacum
GCF_003335435.1	Brevibacterium aurantiacum
GCF_003932935.1	Brevibacterium aurantiacum
GCF_003932965.1	Brevibacterium aurantiacum
GCF_003932995.1	Brevibacterium aurantiacum
GCF_003999295.1	Brevibacterium aurantiacum
GCF_003999315.1	Brevibacterium aurantiacum
GCF_004745495.1	Brevibacterium aurantiacum
GCF_006539005.1	Brevibacterium aurantiacum
GCF_014897495.1	Brevibacterium aurantiacum
GCF_014897505.1	Brevibacterium aurantiacum
GCF_014897595.1	Brevibacterium aurantiacum
GCF_014897605.1	Brevibacterium aurantiacum
GCF_014897615.1	Brevibacterium aurantiacum
GCF_900169065.1	Brevibacterium aurantiacum
GCF_900169295.1	Brevibacterium aurantiacum
GCF_900169315.1	Brevibacterium aurantiacum
GCF_001619685.1	Brevibacterium casei
GCF_002276605.1	Brevibacterium casei
GCF_003574555.1	Brevibacterium casei
GCF_007681105.1	Brevibacterium casei
GCF_007681945.1	Brevibacterium casei
GCF_014926255.1	Brevibacterium casei
GCF_900683415.1	Brevibacterium casei
GCF_900169275.1	Brevibacterium casei CIP 102111
GCF_000314575.1	Brevibacterium casei S18
GCF_001570805.1	Brevibacterium epidermidis NBRC 14811
GCF_000987865.1	Brevibacterium flavum
GCF_001683055.1	Brevibacterium flavum ZL-1
GCF_000807915.1	Brevibacterium linens
GCF_001606005.1	Brevibacterium linens
GCF_006385015.1	Brevibacterium linens
GCF_013623835.1	Brevibacterium oceani
GCF_900105045.1	Brevibacterium sandarakinum
GCF_013623905.1	Brevibacterium sediminis
GCF_014643055.1	Brevibacterium sediminis
GCF_900105315.1	Brevibacterium siliguriense
GCF_900169365.1	Brevibacterium sp. 239c
GCF_009299785.1	Brevibacterium sp. CFH 10365
GCF_013168765.1	Brevibacterium sp. CT2-23B
GCF_014897515.1	Brevibacterium sp. FME17
GCF_014897485.1	Brevibacterium sp. FME37
GCF_012027885.1	Brevibacterium sp. LS14
GCF_012844365.1	Brevibacterium sp. 'Marine'
GCF_006335025.1	Brevibacterium sp. MG-1
GCF_011617705.1	Brevibacterium sp. o2
GCF_004745075.1	Brevibacterium sp. S111
GCF_004745485.1	Brevibacterium sp. S22
GCF_000583215.1	Brevibacterium sp. VCM10
GCF_011617245.1	Brevibacterium sp. WO024
GCF_004614235.1	Brevundimonas intermedia
GCF_902506205.1	Brevundimonas sp. G8
GCF_900116065.1	Brevundimonas viscosa
GCF_011758645.1	Brooklawnia cerclae
GCF_001523905.1	Burkholderia anthina
GCF_001524815.1	Burkholderia anthina
GCF_001524825.1	Burkholderia anthina
GCF_001527555.1	Burkholderia anthina
GCF_001527785.1	Burkholderia anthina
GCF_001530695.1	Burkholderia anthina
GCF_001532915.1	Burkholderia anthina
GCF_001547525.1	Burkholderia anthina
GCF_002925705.1	Burkholderia anthina
GCF_003854145.1	Burkholderia anthina
GCF_003857525.1	Burkholderia anthina
GCF_902499125.1	Burkholderia arboris
GCF_902830425.1	Burkholderia arboris
GCF_000705535.1	Burkholderia cenocepacia
GCF_000764955.1	Burkholderia cenocepacia
GCF_000783555.1	Burkholderia cenocepacia
GCF_000818575.1	Burkholderia cenocepacia
GCF_000981305.1	Burkholderia cenocepacia
GCF_001055325.1	Burkholderia cenocepacia
GCF_001056365.1	Burkholderia cenocepacia
GCF_001056375.1	Burkholderia cenocepacia
GCF_001056435.1	Burkholderia cenocepacia
GCF_001056655.1	Burkholderia cenocepacia
GCF_001056705.1	Burkholderia cenocepacia
GCF_001057175.1	Burkholderia cenocepacia
GCF_001059305.1	Burkholderia cenocepacia
GCF_001059335.1	Burkholderia cenocepacia
GCF_001071255.1	Burkholderia cenocepacia
GCF_001071265.1	Burkholderia cenocepacia
GCF_001072455.1	Burkholderia cenocepacia
GCF_001073275.1	Burkholderia cenocepacia
GCF_001276275.1	Burkholderia cenocepacia
GCF_001484665.1	Burkholderia cenocepacia
GCF_001524105.1	Burkholderia cenocepacia
GCF_001531965.1	Burkholderia cenocepacia
GCF_001533105.1	Burkholderia cenocepacia
GCF_001541445.1	Burkholderia cenocepacia
GCF_001606115.1	Burkholderia cenocepacia
GCF_001606135.1	Burkholderia cenocepacia
GCF_001718515.1	Burkholderia cenocepacia
GCF_001718895.1	Burkholderia cenocepacia
GCF_001720525.1	Burkholderia cenocepacia
GCF_001720575.1	Burkholderia cenocepacia
GCF_001984275.1	Burkholderia cenocepacia
GCF_001984285.1	Burkholderia cenocepacia
GCF_001984315.1	Burkholderia cenocepacia
GCF_001984325.1	Burkholderia cenocepacia
GCF_001984355.1	Burkholderia cenocepacia
GCF_001984375.1	Burkholderia cenocepacia
GCF_001991115.1	Burkholderia cenocepacia
GCF_001991135.1	Burkholderia cenocepacia
GCF_001991155.1	Burkholderia cenocepacia
GCF_001991175.1	Burkholderia cenocepacia
GCF_001991195.1	Burkholderia cenocepacia
GCF_001991215.1	Burkholderia cenocepacia
GCF_001991235.1	Burkholderia cenocepacia
GCF_001991255.1	Burkholderia cenocepacia
GCF_001991275.1	Burkholderia cenocepacia
GCF_001991295.1	Burkholderia cenocepacia
GCF_001991315.1	Burkholderia cenocepacia
GCF_001991325.1	Burkholderia cenocepacia
GCF_001991355.1	Burkholderia cenocepacia
GCF_001991375.1	Burkholderia cenocepacia
GCF_001991385.1	Burkholderia cenocepacia
GCF_001991415.1	Burkholderia cenocepacia
GCF_001991435.1	Burkholderia cenocepacia
GCF_001991455.1	Burkholderia cenocepacia
GCF_001991475.1	Burkholderia cenocepacia
GCF_001991495.1	Burkholderia cenocepacia
GCF_001991515.1	Burkholderia cenocepacia
GCF_001991535.1	Burkholderia cenocepacia
GCF_001991555.1	Burkholderia cenocepacia
GCF_001991565.1	Burkholderia cenocepacia
GCF_001991595.1	Burkholderia cenocepacia
GCF_001991615.1	Burkholderia cenocepacia
GCF_001991655.1	Burkholderia cenocepacia
GCF_001991665.1	Burkholderia cenocepacia
GCF_001991695.1	Burkholderia cenocepacia
GCF_001991715.1	Burkholderia cenocepacia
GCF_001991735.1	Burkholderia cenocepacia
GCF_001991745.1	Burkholderia cenocepacia
GCF_001991755.1	Burkholderia cenocepacia
GCF_001991795.1	Burkholderia cenocepacia
GCF_001991815.1	Burkholderia cenocepacia
GCF_001991835.1	Burkholderia cenocepacia
GCF_001991845.1	Burkholderia cenocepacia
GCF_001991875.1	Burkholderia cenocepacia
GCF_001991885.1	Burkholderia cenocepacia
GCF_001991915.1	Burkholderia cenocepacia
GCF_001991935.1	Burkholderia cenocepacia
GCF_001991955.1	Burkholderia cenocepacia
GCF_001991975.1	Burkholderia cenocepacia
GCF_001991995.1	Burkholderia cenocepacia
GCF_001992005.1	Burkholderia cenocepacia
GCF_001992035.1	Burkholderia cenocepacia
GCF_001992045.1	Burkholderia cenocepacia
GCF_001992075.1	Burkholderia cenocepacia
GCF_001992095.1	Burkholderia cenocepacia
GCF_001992115.1	Burkholderia cenocepacia
GCF_001992135.1	Burkholderia cenocepacia
GCF_001992155.1	Burkholderia cenocepacia
GCF_001992165.1	Burkholderia cenocepacia
GCF_001992195.1	Burkholderia cenocepacia
GCF_001992205.1	Burkholderia cenocepacia
GCF_001992225.1	Burkholderia cenocepacia
GCF_001992255.1	Burkholderia cenocepacia
GCF_001992275.1	Burkholderia cenocepacia
GCF_001992285.1	Burkholderia cenocepacia
GCF_001992315.1	Burkholderia cenocepacia
GCF_001992335.1	Burkholderia cenocepacia
GCF_001992345.1	Burkholderia cenocepacia
GCF_001992375.1	Burkholderia cenocepacia
GCF_001992385.1	Burkholderia cenocepacia
GCF_001992395.1	Burkholderia cenocepacia
GCF_001992435.1	Burkholderia cenocepacia
GCF_001992445.1	Burkholderia cenocepacia
GCF_001992475.1	Burkholderia cenocepacia
GCF_001992495.1	Burkholderia cenocepacia
GCF_001992505.1	Burkholderia cenocepacia
GCF_001992535.1	Burkholderia cenocepacia
GCF_001992555.1	Burkholderia cenocepacia
GCF_001992565.1	Burkholderia cenocepacia
GCF_001992595.1	Burkholderia cenocepacia
GCF_001992615.1	Burkholderia cenocepacia
GCF_001992625.1	Burkholderia cenocepacia
GCF_001992655.1	Burkholderia cenocepacia
GCF_001992675.1	Burkholderia cenocepacia
GCF_001992695.1	Burkholderia cenocepacia
GCF_001992705.1	Burkholderia cenocepacia
GCF_001992735.1	Burkholderia cenocepacia
GCF_001992755.1	Burkholderia cenocepacia
GCF_001992765.1	Burkholderia cenocepacia
GCF_001992785.1	Burkholderia cenocepacia
GCF_001992815.1	Burkholderia cenocepacia
GCF_001992825.1	Burkholderia cenocepacia
GCF_001992855.1	Burkholderia cenocepacia
GCF_001992875.1	Burkholderia cenocepacia
GCF_001992895.1	Burkholderia cenocepacia
GCF_001992915.1	Burkholderia cenocepacia
GCF_001992925.1	Burkholderia cenocepacia
GCF_001992955.1	Burkholderia cenocepacia
GCF_001992965.1	Burkholderia cenocepacia
GCF_001992995.1	Burkholderia cenocepacia
GCF_001993005.1	Burkholderia cenocepacia
GCF_001993035.1	Burkholderia cenocepacia
GCF_001993055.1	Burkholderia cenocepacia
GCF_001993075.1	Burkholderia cenocepacia
GCF_001993095.1	Burkholderia cenocepacia
GCF_001993115.1	Burkholderia cenocepacia
GCF_001993135.1	Burkholderia cenocepacia
GCF_001993155.1	Burkholderia cenocepacia
GCF_001993175.1	Burkholderia cenocepacia
GCF_001993185.1	Burkholderia cenocepacia
GCF_001993215.1	Burkholderia cenocepacia
GCF_001993235.1	Burkholderia cenocepacia
GCF_001993255.1	Burkholderia cenocepacia
GCF_001993275.1	Burkholderia cenocepacia
GCF_001993295.1	Burkholderia cenocepacia
GCF_001993315.1	Burkholderia cenocepacia
GCF_001993335.1	Burkholderia cenocepacia
GCF_001993355.1	Burkholderia cenocepacia
GCF_001993375.1	Burkholderia cenocepacia
GCF_001993395.1	Burkholderia cenocepacia
GCF_001993415.1	Burkholderia cenocepacia
GCF_001993435.1	Burkholderia cenocepacia
GCF_001993455.1	Burkholderia cenocepacia
GCF_001993475.1	Burkholderia cenocepacia
GCF_001993495.1	Burkholderia cenocepacia
GCF_001993515.1	Burkholderia cenocepacia
GCF_001993535.1	Burkholderia cenocepacia
GCF_001993555.1	Burkholderia cenocepacia
GCF_001993565.1	Burkholderia cenocepacia
GCF_001993595.1	Burkholderia cenocepacia
GCF_001993615.1	Burkholderia cenocepacia
GCF_001993635.1	Burkholderia cenocepacia
GCF_001993645.1	Burkholderia cenocepacia
GCF_001993675.1	Burkholderia cenocepacia
GCF_001993685.1	Burkholderia cenocepacia
GCF_001993715.1	Burkholderia cenocepacia
GCF_001993725.1	Burkholderia cenocepacia
GCF_001993755.1	Burkholderia cenocepacia
GCF_001993765.1	Burkholderia cenocepacia
GCF_001993795.1	Burkholderia cenocepacia
GCF_001993805.1	Burkholderia cenocepacia
GCF_001993825.1	Burkholderia cenocepacia
GCF_001993855.1	Burkholderia cenocepacia
GCF_001993875.1	Burkholderia cenocepacia
GCF_001993895.1	Burkholderia cenocepacia
GCF_001993905.1	Burkholderia cenocepacia
GCF_001993925.1	Burkholderia cenocepacia
GCF_001993945.1	Burkholderia cenocepacia
GCF_001993975.1	Burkholderia cenocepacia
GCF_001993985.1	Burkholderia cenocepacia
GCF_001994025.1	Burkholderia cenocepacia
GCF_001994035.1	Burkholderia cenocepacia
GCF_001994075.1	Burkholderia cenocepacia
GCF_001994085.1	Burkholderia cenocepacia
GCF_001994115.1	Burkholderia cenocepacia
GCF_001994135.1	Burkholderia cenocepacia
GCF_001994145.1	Burkholderia cenocepacia
GCF_001994165.1	Burkholderia cenocepacia
GCF_001994195.1	Burkholderia cenocepacia
GCF_001994205.1	Burkholderia cenocepacia
GCF_001994215.1	Burkholderia cenocepacia
GCF_001994255.1	Burkholderia cenocepacia
GCF_001994265.1	Burkholderia cenocepacia
GCF_001994285.1	Burkholderia cenocepacia
GCF_001994315.1	Burkholderia cenocepacia
GCF_001994335.1	Burkholderia cenocepacia
GCF_001994345.1	Burkholderia cenocepacia
GCF_001994375.1	Burkholderia cenocepacia
GCF_001994395.1	Burkholderia cenocepacia
GCF_001994405.1	Burkholderia cenocepacia
GCF_001994435.1	Burkholderia cenocepacia
GCF_001994445.1	Burkholderia cenocepacia
GCF_001994475.1	Burkholderia cenocepacia
GCF_001994495.1	Burkholderia cenocepacia
GCF_001994505.1	Burkholderia cenocepacia
GCF_001994535.1	Burkholderia cenocepacia
GCF_001994545.1	Burkholderia cenocepacia
GCF_001994555.1	Burkholderia cenocepacia
GCF_001994595.1	Burkholderia cenocepacia
GCF_001994605.1	Burkholderia cenocepacia
GCF_001994615.1	Burkholderia cenocepacia
GCF_001994655.1	Burkholderia cenocepacia
GCF_001994665.1	Burkholderia cenocepacia
GCF_001994695.1	Burkholderia cenocepacia
GCF_001994715.1	Burkholderia cenocepacia
GCF_001994735.1	Burkholderia cenocepacia
GCF_001994755.1	Burkholderia cenocepacia
GCF_001994775.1	Burkholderia cenocepacia
GCF_001994795.1	Burkholderia cenocepacia
GCF_001994815.1	Burkholderia cenocepacia
GCF_001994835.1	Burkholderia cenocepacia
GCF_001994855.1	Burkholderia cenocepacia
GCF_001994895.1	Burkholderia cenocepacia
GCF_001994915.1	Burkholderia cenocepacia
GCF_001999785.1	Burkholderia cenocepacia
GCF_001999805.1	Burkholderia cenocepacia
GCF_001999825.1	Burkholderia cenocepacia
GCF_001999885.1	Burkholderia cenocepacia
GCF_001999925.1	Burkholderia cenocepacia
GCF_002007585.1	Burkholderia cenocepacia
GCF_002071875.1	Burkholderia cenocepacia
GCF_002071885.1	Burkholderia cenocepacia
GCF_002071905.1	Burkholderia cenocepacia
GCF_002071935.1	Burkholderia cenocepacia
GCF_002071945.1	Burkholderia cenocepacia
GCF_002071955.1	Burkholderia cenocepacia
GCF_002071995.1	Burkholderia cenocepacia
GCF_002083015.1	Burkholderia cenocepacia
GCF_002891135.1	Burkholderia cenocepacia
GCF_002891255.1	Burkholderia cenocepacia
GCF_002981045.1	Burkholderia cenocepacia
GCF_002981275.1	Burkholderia cenocepacia
GCF_002981785.1	Burkholderia cenocepacia
GCF_003076415.1	Burkholderia cenocepacia
GCF_003269225.1	Burkholderia cenocepacia
GCF_003853985.1	Burkholderia cenocepacia
GCF_003854025.1	Burkholderia cenocepacia
GCF_003854055.1	Burkholderia cenocepacia
GCF_003854065.1	Burkholderia cenocepacia
GCF_003854095.1	Burkholderia cenocepacia
GCF_003854115.1	Burkholderia cenocepacia
GCF_003854125.1	Burkholderia cenocepacia
GCF_003854475.1	Burkholderia cenocepacia
GCF_003854485.1	Burkholderia cenocepacia
GCF_003854495.1	Burkholderia cenocepacia
GCF_003854505.1	Burkholderia cenocepacia
GCF_003854545.1	Burkholderia cenocepacia
GCF_003854575.1	Burkholderia cenocepacia
GCF_003854585.1	Burkholderia cenocepacia
GCF_003854595.1	Burkholderia cenocepacia
GCF_003854605.1	Burkholderia cenocepacia
GCF_003854625.1	Burkholderia cenocepacia
GCF_003854675.1	Burkholderia cenocepacia
GCF_003854685.1	Burkholderia cenocepacia
GCF_003854695.1	Burkholderia cenocepacia
GCF_003854725.1	Burkholderia cenocepacia
GCF_003854735.1	Burkholderia cenocepacia
GCF_003854775.1	Burkholderia cenocepacia
GCF_003854785.1	Burkholderia cenocepacia
GCF_003854805.1	Burkholderia cenocepacia
GCF_003854825.1	Burkholderia cenocepacia
GCF_003854855.1	Burkholderia cenocepacia
GCF_003858255.1	Burkholderia cenocepacia
GCF_003858275.1	Burkholderia cenocepacia
GCF_003938685.1	Burkholderia cenocepacia
GCF_003938695.1	Burkholderia cenocepacia
GCF_003940705.1	Burkholderia cenocepacia
GCF_003966315.1	Burkholderia cenocepacia
GCF_004368725.1	Burkholderia cenocepacia
GCF_010500755.1	Burkholderia cenocepacia
GCF_011057215.1	Burkholderia cenocepacia
GCF_012273415.1	Burkholderia cenocepacia
GCF_013349105.1	Burkholderia cenocepacia
GCF_014211915.1	Burkholderia cenocepacia
GCF_014357995.1	Burkholderia cenocepacia
GCF_900100915.1	Burkholderia cenocepacia
GCF_900240025.1	Burkholderia cenocepacia
GCF_900446165.1	Burkholderia cenocepacia
GCF_900446195.1	Burkholderia cenocepacia
GCF_900446215.1	Burkholderia cenocepacia
GCF_902500395.1	Burkholderia cenocepacia
GCF_902829445.1	Burkholderia cenocepacia
GCF_902830355.1	Burkholderia cenocepacia
GCF_902830385.1	Burkholderia cenocepacia
GCF_902830405.1	Burkholderia cenocepacia
GCF_902830435.1	Burkholderia cenocepacia
GCF_902830455.1	Burkholderia cenocepacia
GCF_902830465.1	Burkholderia cenocepacia
GCF_902830475.1	Burkholderia cenocepacia
GCF_902830495.1	Burkholderia cenocepacia
GCF_902830505.1	Burkholderia cenocepacia
GCF_902830515.1	Burkholderia cenocepacia
GCF_902830525.1	Burkholderia cenocepacia
GCF_902830535.1	Burkholderia cenocepacia
GCF_902830545.1	Burkholderia cenocepacia
GCF_902830555.1	Burkholderia cenocepacia
GCF_902830565.1	Burkholderia cenocepacia
GCF_902830575.1	Burkholderia cenocepacia
GCF_902830585.1	Burkholderia cenocepacia
GCF_902830595.1	Burkholderia cenocepacia
GCF_902830605.1	Burkholderia cenocepacia
GCF_000014085.1	Burkholderia cenocepacia AU 1054
GCF_000333135.2	Burkholderia cenocepacia BC7
GCF_000689595.1	Burkholderia cenocepacia D2AES
GCF_000236215.2	Burkholderia cenocepacia H111
GCF_000203955.1	Burkholderia cenocepacia HI2424
GCF_000009485.1	Burkholderia cenocepacia J2315
GCF_000333155.2	Burkholderia cenocepacia K56-2Valvano
GCF_000498115.1	Burkholderia cenocepacia KC-01
GCF_000019505.1	Burkholderia cenocepacia MC0-3
GCF_000689555.1	Burkholderia cenocepacia PT15
GCF_000689575.1	Burkholderia cenocepacia S2AES
GCF_000755805.1	Burkholderia cepacia
GCF_000756845.1	Burkholderia cepacia
GCF_000757365.1	Burkholderia cepacia
GCF_001038835.1	Burkholderia cepacia
GCF_001052915.1	Burkholderia cepacia
GCF_001053975.1	Burkholderia cepacia
GCF_001521915.1	Burkholderia cepacia
GCF_001521975.1	Burkholderia cepacia
GCF_001522215.1	Burkholderia cepacia
GCF_001522295.1	Burkholderia cepacia
GCF_001522305.1	Burkholderia cepacia
GCF_001522335.1	Burkholderia cepacia
GCF_001522525.1	Burkholderia cepacia
GCF_001522575.1	Burkholderia cepacia
GCF_001522625.1	Burkholderia cepacia
GCF_001522695.1	Burkholderia cepacia
GCF_001522785.1	Burkholderia cepacia
GCF_001522805.1	Burkholderia cepacia
GCF_001522815.1	Burkholderia cepacia
GCF_001522875.1	Burkholderia cepacia
GCF_001522925.1	Burkholderia cepacia
GCF_001522945.1	Burkholderia cepacia
GCF_001522965.1	Burkholderia cepacia
GCF_001522985.1	Burkholderia cepacia
GCF_001523085.1	Burkholderia cepacia
GCF_001523685.1	Burkholderia cepacia
GCF_001523985.1	Burkholderia cepacia
GCF_001524125.1	Burkholderia cepacia
GCF_001524765.1	Burkholderia cepacia
GCF_001524835.1	Burkholderia cepacia
GCF_001525765.1	Burkholderia cepacia
GCF_001525775.1	Burkholderia cepacia
GCF_001525785.1	Burkholderia cepacia
GCF_001525895.1	Burkholderia cepacia
GCF_001525925.1	Burkholderia cepacia
GCF_001525945.1	Burkholderia cepacia
GCF_001525965.1	Burkholderia cepacia
GCF_001526205.1	Burkholderia cepacia
GCF_001526255.1	Burkholderia cepacia
GCF_001526345.1	Burkholderia cepacia
GCF_001526445.1	Burkholderia cepacia
GCF_001526755.1	Burkholderia cepacia
GCF_001526785.1	Burkholderia cepacia
GCF_001526905.1	Burkholderia cepacia
GCF_001528485.1	Burkholderia cepacia
GCF_001528675.1	Burkholderia cepacia
GCF_001528685.1	Burkholderia cepacia
GCF_001528845.1	Burkholderia cepacia
GCF_001529145.1	Burkholderia cepacia
GCF_001529525.1	Burkholderia cepacia
GCF_001529685.1	Burkholderia cepacia
GCF_001529755.1	Burkholderia cepacia
GCF_001529825.1	Burkholderia cepacia
GCF_001529885.1	Burkholderia cepacia
GCF_001530005.1	Burkholderia cepacia
GCF_001530045.1	Burkholderia cepacia
GCF_001530055.1	Burkholderia cepacia
GCF_001530085.1	Burkholderia cepacia
GCF_001530105.1	Burkholderia cepacia
GCF_001530135.1	Burkholderia cepacia
GCF_001530185.1	Burkholderia cepacia
GCF_001530205.1	Burkholderia cepacia
GCF_001530415.1	Burkholderia cepacia
GCF_001530665.1	Burkholderia cepacia
GCF_001530785.1	Burkholderia cepacia
GCF_001530805.1	Burkholderia cepacia
GCF_001530905.1	Burkholderia cepacia
GCF_001531505.1	Burkholderia cepacia
GCF_001531525.1	Burkholderia cepacia
GCF_001531875.1	Burkholderia cepacia
GCF_001531905.1	Burkholderia cepacia
GCF_001531915.1	Burkholderia cepacia
GCF_001532125.1	Burkholderia cepacia
GCF_001532235.1	Burkholderia cepacia
GCF_001532525.1	Burkholderia cepacia
GCF_001532555.1	Burkholderia cepacia
GCF_001532705.1	Burkholderia cepacia
GCF_001532885.1	Burkholderia cepacia
GCF_001532955.1	Burkholderia cepacia
GCF_001533295.1	Burkholderia cepacia
GCF_001533445.1	Burkholderia cepacia
GCF_001534085.1	Burkholderia cepacia
GCF_001536795.1	Burkholderia cepacia
GCF_001718395.1	Burkholderia cepacia
GCF_002209085.2	Burkholderia cepacia
GCF_002407525.2	Burkholderia cepacia
GCF_002942785.2	Burkholderia cepacia
GCF_003268125.1	Burkholderia cepacia
GCF_003853765.1	Burkholderia cepacia
GCF_003853915.1	Burkholderia cepacia
GCF_003853955.1	Burkholderia cepacia
GCF_003853975.1	Burkholderia cepacia
GCF_003853995.1	Burkholderia cepacia
GCF_003854415.1	Burkholderia cepacia
GCF_003854425.1	Burkholderia cepacia
GCF_003854435.1	Burkholderia cepacia
GCF_003857475.1	Burkholderia cepacia
GCF_003857515.1	Burkholderia cepacia
GCF_003858065.1	Burkholderia cepacia
GCF_003858175.1	Burkholderia cepacia
GCF_003858185.1	Burkholderia cepacia
GCF_003858195.1	Burkholderia cepacia
GCF_003858205.1	Burkholderia cepacia
GCF_004374695.1	Burkholderia cepacia
GCF_004375605.1	Burkholderia cepacia
GCF_004376135.1	Burkholderia cepacia
GCF_004376865.1	Burkholderia cepacia
GCF_004377105.1	Burkholderia cepacia
GCF_004377495.1	Burkholderia cepacia
GCF_004377615.1	Burkholderia cepacia
GCF_004377645.1	Burkholderia cepacia
GCF_004377675.1	Burkholderia cepacia
GCF_004377685.1	Burkholderia cepacia
GCF_004377745.1	Burkholderia cepacia
GCF_004377805.1	Burkholderia cepacia
GCF_004377815.1	Burkholderia cepacia
GCF_004377825.1	Burkholderia cepacia
GCF_004798465.1	Burkholderia cepacia
GCF_007829215.1	Burkholderia cepacia
GCF_009586235.1	Burkholderia cepacia
GCF_011140355.1	Burkholderia cepacia
GCF_013336605.1	Burkholderia cepacia
GCF_013336635.1	Burkholderia cepacia
GCF_014141625.1	Burkholderia cepacia
GCF_014141955.1	Burkholderia cepacia
GCF_014141995.1	Burkholderia cepacia
GCF_014142045.1	Burkholderia cepacia
GCF_014142065.1	Burkholderia cepacia
GCF_014142075.1	Burkholderia cepacia
GCF_014142095.1	Burkholderia cepacia
GCF_014142175.1	Burkholderia cepacia
GCF_014142185.1	Burkholderia cepacia
GCF_014142285.1	Burkholderia cepacia
GCF_014142305.1	Burkholderia cepacia
GCF_014142315.1	Burkholderia cepacia
GCF_014142325.1	Burkholderia cepacia
GCF_014142385.1	Burkholderia cepacia
GCF_014142395.1	Burkholderia cepacia
GCF_014142465.1	Burkholderia cepacia
GCF_014142475.1	Burkholderia cepacia
GCF_014142565.1	Burkholderia cepacia
GCF_014142595.1	Burkholderia cepacia
GCF_014854795.1	Burkholderia cepacia
GCF_014892615.1	Burkholderia cepacia
GCF_900111715.1	Burkholderia cepacia
GCF_900446175.1	Burkholderia cepacia
GCF_900446185.1	Burkholderia cepacia
GCF_902825095.1	Burkholderia cepacia
GCF_902829425.1	Burkholderia cepacia
GCF_902830615.1	Burkholderia cepacia
GCF_902830625.1	Burkholderia cepacia
GCF_902830635.1	Burkholderia cepacia
GCF_902830645.1	Burkholderia cepacia
GCF_902830655.1	Burkholderia cepacia
GCF_902830665.1	Burkholderia cepacia
GCF_902830675.1	Burkholderia cepacia
GCF_902830685.1	Burkholderia cepacia
GCF_902830695.1	Burkholderia cepacia
GCF_902830705.1	Burkholderia cepacia
GCF_902830715.1	Burkholderia cepacia
GCF_902830735.1	Burkholderia cepacia
GCF_902830745.1	Burkholderia cepacia
GCF_902830755.1	Burkholderia cepacia
GCF_902830765.1	Burkholderia cepacia
GCF_902830785.1	Burkholderia cepacia
GCF_902830795.1	Burkholderia cepacia
GCF_902830805.1	Burkholderia cepacia
GCF_000473485.1	Burkholderia cepacia ATCC 25416
GCF_001411495.1	Burkholderia cepacia ATCC 25416
GCF_003546465.1	Burkholderia cepacia ATCC 25416
GCF_006094315.1	Burkholderia cepacia ATCC 25416
GCF_000504665.1	Burkholderia cepacia Bu72
GCF_000701165.1	Burkholderia cepacia JBK9
GCF_001029145.1	Burkholderia contaminans
GCF_001720405.1	Burkholderia contaminans
GCF_001758385.2	Burkholderia contaminans
GCF_001865715.1	Burkholderia contaminans
GCF_002270525.1	Burkholderia contaminans
GCF_002924455.1	Burkholderia contaminans
GCF_002980735.1	Burkholderia contaminans
GCF_003316785.1	Burkholderia contaminans
GCF_003704285.1	Burkholderia contaminans
GCF_003853875.1	Burkholderia contaminans
GCF_003853895.1	Burkholderia contaminans
GCF_003853905.1	Burkholderia contaminans
GCF_003854375.1	Burkholderia contaminans
GCF_003854385.1	Burkholderia contaminans
GCF_004723625.1	Burkholderia contaminans
GCF_007724625.1	Burkholderia contaminans
GCF_009191525.1	Burkholderia contaminans
GCF_009755625.1	Burkholderia contaminans
GCF_014141665.1	Burkholderia contaminans
GCF_014141685.1	Burkholderia contaminans
GCF_014141725.1	Burkholderia contaminans
GCF_014141755.1	Burkholderia contaminans
GCF_014141865.1	Burkholderia contaminans
GCF_014773305.1	Burkholderia contaminans
GCF_902499085.1	Burkholderia contaminans
GCF_902499195.1	Burkholderia contaminans
GCF_902499225.1	Burkholderia contaminans
GCF_902499255.1	Burkholderia contaminans
GCF_902499265.1	Burkholderia contaminans
GCF_902499285.1	Burkholderia contaminans
GCF_902499325.1	Burkholderia contaminans
GCF_902499345.1	Burkholderia contaminans
GCF_902830725.1	Burkholderia contaminans
GCF_902830775.1	Burkholderia contaminans
GCF_902830835.1	Burkholderia contaminans
GCF_902830845.1	Burkholderia contaminans
GCF_902830865.1	Burkholderia contaminans
GCF_902830875.1	Burkholderia contaminans
GCF_000987055.1	Burkholderia contaminans FFH2055
GCF_000987075.1	Burkholderia contaminans LMG 23361
GCF_001038745.1	Burkholderia lata
GCF_001718575.1	Burkholderia lata
GCF_001525985.1	Burkholderia latens
GCF_001718795.1	Burkholderia latens
GCF_008802135.1	Burkholderia latens
GCF_902499045.1	Burkholderia latens
GCF_902832755.1	Burkholderia latens
GCF_902832795.1	Burkholderia latens
GCF_013336775.1	Burkholderia metallica
GCF_013337715.1	Burkholderia metallica
GCF_003256005.1	Burkholderia multivorans
GCF_003294055.1	Burkholderia reimsis
GCF_001524085.1	Burkholderia seminalis
GCF_001718535.1	Burkholderia seminalis
GCF_001742345.1	Burkholderia seminalis
GCF_003854315.1	Burkholderia seminalis
GCF_003854335.1	Burkholderia seminalis
GCF_902499165.1	Burkholderia seminalis
GCF_902833035.1	Burkholderia seminalis
GCF_902832885.1	Burkholderia seminalis DSM 23518
GCF_003253915.1	Burkholderia sp. 28_3
GCF_005503135.1	Burkholderia sp. 4M9327G5
GCF_005502665.1	Burkholderia sp. 4NA327B6
GCF_005503435.1	Burkholderia sp. 4NA327C10
GCF_005502655.1	Burkholderia sp. 4NA327C6
GCF_001729305.1	Burkholderia sp. A2
GCF_001523445.1	Burkholderia sp. ABCPW 11
GCF_011753045.1	Burkholderia sp. Ap-955
GCF_002223325.1	Burkholderia sp. AU15512
GCF_002223285.1	Burkholderia sp. AU16482
GCF_002223345.1	Burkholderia sp. AU16741
GCF_002223255.1	Burkholderia sp. AU17457
GCF_002223215.2	Burkholderia sp. AU18528
GCF_002223205.1	Burkholderia sp. AU27893
GCF_002223195.1	Burkholderia sp. AU28863
GCF_002223185.1	Burkholderia sp. AU31280
GCF_002223155.1	Burkholderia sp. AU31652
GCF_002223135.1	Burkholderia sp. AU33423
GCF_002223125.1	Burkholderia sp. AU33647
GCF_002223095.1	Burkholderia sp. AU33803
GCF_000466765.1	Burkholderia sp. AU4i
GCF_002223365.1	Burkholderia sp. AU6039
GCF_011753145.1	Burkholderia sp. Ax-1735
GCF_902832955.1	Burkholderia sp. BCC0044
GCF_902832985.1	Burkholderia sp. BCC0097
GCF_902832865.1	Burkholderia sp. BCC0397
GCF_902833245.1	Burkholderia sp. BCC0398
GCF_902830285.1	Burkholderia sp. BCC0419
GCF_902833145.1	Burkholderia sp. BCC0506
GCF_902833175.1	Burkholderia sp. BCC0801
GCF_902833155.1	Burkholderia sp. BCC1047
GCF_902833095.1	Burkholderia sp. BCC1208
GCF_002959955.1	Burkholderia sp. BE12
GCF_009362285.1	Burkholderia sp. BE24
GCF_003853705.1	Burkholderia sp. Bp8992
GCF_001719665.1	Burkholderia sp. CQ001
GCF_001319805.1	Burkholderia sp. E168m22
GCF_003573655.1	Burkholderia sp. HAN2018
GCF_002223055.1	Burkholderia sp. HI2500
GCF_002223085.1	Burkholderia sp. HI2714
GCF_002223355.1	Burkholderia sp. HI2761
GCF_002223045.1	Burkholderia sp. HI4860
GCF_001043615.1	Burkholderia sp. LK4
GCF_004803625.1	Burkholderia sp. LS-044
GCF_001524725.1	Burkholderia sp. MSMB1072
GCF_001528895.1	Burkholderia sp. MSMB1078WGS
GCF_001534535.1	Burkholderia sp. MSMB1459WGS
GCF_001526325.1	Burkholderia sp. MSMB1826
GCF_001526365.1	Burkholderia sp. MSMB1835
GCF_001532755.1	Burkholderia sp. MSMB2157WGS
GCF_003635165.1	Burkholderia sp. Nafp2/4-1b
GCF_001522585.2	Burkholderia sp. NRF60-BP8
GCF_004343765.1	Burkholderia sp. SRS-25
GCF_011753135.1	Burkholderia sp. Tr-849
GCF_001742165.1	Burkholderia stabilis
GCF_900240005.1	Burkholderia stabilis
GCF_902833105.1	Burkholderia stabilis
GCF_902833115.1	Burkholderia stabilis
GCF_902833135.1	Burkholderia stabilis
GCF_902833185.1	Burkholderia stabilis
GCF_900230255.1	Caenispirillum bisanense
GCF_014696435.1	Calothrix anomala FACHB-343
GCF_014696555.1	Calothrix parietina FACHB-288
GCF_014696565.1	Calothrix sp. FACHB-1219
GCF_014696495.1	Calothrix sp. FACHB-168
GCF_000316575.1	Calothrix sp. PCC 7507
GCF_009746625.1	Caprobacter fermentans
GCF_000493735.1	Carnobacterium inhibens subsp. gilichinskyi
GCF_000746825.1	Carnobacterium inhibens subsp. inhibens DSM 13024
GCF_001437035.1	Carnobacterium maltaromaticum
GCF_001438765.1	Carnobacterium maltaromaticum
GCF_001703575.1	Carnobacterium maltaromaticum
GCF_002860425.1	Carnobacterium maltaromaticum
GCF_002860435.1	Carnobacterium maltaromaticum
GCF_002860465.1	Carnobacterium maltaromaticum
GCF_002860485.1	Carnobacterium maltaromaticum
GCF_002860505.1	Carnobacterium maltaromaticum
GCF_002860525.1	Carnobacterium maltaromaticum
GCF_002860545.1	Carnobacterium maltaromaticum
GCF_002860555.1	Carnobacterium maltaromaticum
GCF_002860585.1	Carnobacterium maltaromaticum
GCF_004564705.1	Carnobacterium maltaromaticum
GCF_004564725.1	Carnobacterium maltaromaticum
GCF_004564745.1	Carnobacterium maltaromaticum
GCF_004564845.1	Carnobacterium maltaromaticum
GCF_004564875.1	Carnobacterium maltaromaticum
GCF_004564895.1	Carnobacterium maltaromaticum
GCF_004565155.1	Carnobacterium maltaromaticum
GCF_004565195.1	Carnobacterium maltaromaticum
GCF_004565215.1	Carnobacterium maltaromaticum
GCF_004565225.1	Carnobacterium maltaromaticum
GCF_006540145.1	Carnobacterium maltaromaticum
GCF_009738125.1	Carnobacterium maltaromaticum
GCF_014518385.1	Carnobacterium maltaromaticum
GCF_014518405.1	Carnobacterium maltaromaticum
GCF_900005785.1	Carnobacterium maltaromaticum
GCF_000238575.1	Carnobacterium maltaromaticum ATCC 35586
GCF_000744945.1	Carnobacterium maltaromaticum DSM 20342
GCF_001437315.1	Carnobacterium maltaromaticum DSM 20342
GCF_000317975.2	Carnobacterium maltaromaticum LMA28
GCF_014897475.1	Carnobacterium mobile
GCF_000744825.1	Carnobacterium mobile DSM 4848
GCF_000744285.1	Carnobacterium pleistocenium FTR1
GCF_000195575.1	Carnobacterium sp. 17-4
GCF_000171855.1	Carnobacterium sp. AT7
GCF_001483965.1	Carnobacterium sp. CP1
GCF_000745115.1	Carnobacterium sp. WN1374
GCF_900102725.1	Carnobacterium viridans
GCF_000744465.1	Caulobacter henricii
GCF_003094595.1	Caulobacter radicis
GCF_003094615.1	Caulobacter radicis
GCF_010977555.1	Caulobacter rhizosphaerae
GCF_010975005.1	Caulobacter sp. 17J65-9
GCF_014349105.1	Caulobacter sp. 17J80-11
GCF_011043625.1	Caulobacter sp. 602-2
GCF_000281955.1	Caulobacter sp. AP07
GCF_001556515.1	Caulobacter sp. CCH9-E1
GCF_003185795.1	Caulobacter sp. D4A
GCF_003185805.1	Caulobacter sp. D5
GCF_014192965.1	Caulobacter sp. H1
GCF_000799245.1	Caulobacter sp. OV484
GCF_013181195.1	Caulobacter sp. RHG1
GCF_001426985.1	Caulobacter sp. Root1472
GCF_001425725.1	Caulobacter sp. Root342
GCF_001425745.1	Caulobacter sp. Root343
GCF_000712075.1	Caulobacter sp. UNC358MFTsu5.1
GCF_000426025.1	Caulobacter sp. URHA0033
GCF_014207215.1	Caulobacter sp. YL-Caulobacter
GCF_001449105.1	Caulobacter vibrioides
GCF_002858925.1	Caulobacter zeae
GCF_004306155.1	Cellulomonas biazotea
GCF_014636275.1	Cellulomonas carbonis
GCF_000767175.1	Cellulomonas carbonis T26
GCF_007990245.1	Cellulomonas composti
GCF_004123805.1	Cellulomonas endophytica
GCF_012952065.1	Cellulomonas fimi
GCF_013004555.1	Cellulomonas fimi
GCF_900637695.1	Cellulomonas fimi
GCF_000212695.1	Cellulomonas fimi ATCC 484
GCF_000092865.1	Cellulomonas flavigena DSM 20109
GCF_006538725.1	Cellulomonas gelida
GCF_014647015.1	Cellulomonas gelida
GCF_000218545.1	Cellulomonas gilvus ATCC 13127
GCF_005239125.1	Cellulomonas hominis
GCF_007989225.1	Cellulomonas hominis
GCF_012396205.1	Cellulomonas hominis
GCF_013409475.1	Cellulomonas hominis
GCF_014201095.1	Cellulomonas hominis
GCF_013359775.1	Cellulomonas humilata
GCF_900111925.1	Cellulomonas marina
GCF_902374825.1	Cellulomonas massiliensis
GCF_000312005.1	Cellulomonas massiliensis JC225
GCF_006386485.1	Cellulomonas oligotrophica
GCF_013409875.1	Cellulomonas oligotrophica
GCF_007989825.1	Cellulomonas persica
GCF_003470205.1	Cellulomonas rhizosphaerae
GCF_012396155.1	Cellulomonas septica
GCF_004793555.1	Cellulomonas shaoxiangyii
GCF_004798685.1	Cellulomonas shaoxiangyii
GCF_007992535.1	Cellulomonas soli
GCF_013409305.1	Cellulomonas soli
GCF_001040865.1	Cellulomonas sp. A375-1
GCF_009829685.1	Cellulomonas sp. Ao-9
GCF_009996735.1	Cellulomonas sp. APG4
GCF_010119915.1	Cellulomonas sp. H30R-01
GCF_004168625.1	Cellulomonas sp. HLT2-17
GCF_011603975.1	Cellulomonas sp. IC4_254
GCF_000526515.1	Cellulomonas sp. KRMCY2
GCF_001424195.1	Cellulomonas sp. Leaf334
GCF_001424125.1	Cellulomonas sp. Leaf395
GCF_003696205.1	Cellulomonas sp. NEAU-YY56
GCF_003755175.1	Cellulomonas sp. PhB150
GCF_001426725.1	Cellulomonas sp. Root137
GCF_006715865.1	Cellulomonas sp. SLBN-39
GCF_003851725.1	Cellulomonas sp. TKZ-21
GCF_000426185.1	Cellulomonas sp. URHD0024
GCF_000688475.1	Cellulomonas sp. URHE0023
GCF_003115775.1	Cellulomonas sp. WB94
GCF_008033115.1	Cellulomonas sp. Y8
GCF_004886325.1	Cellulomonas telluris
GCF_007990265.1	Cellulomonas terrae
GCF_007989805.1	Cellulomonas xylanilytica
GCF_009905545.1	Cellulophaga sp. BC115SP
GCF_900095725.1	Cellulosilyticum sp. I15G10I2
GCF_003990395.1	Cellulosilyticum sp. WCF-2
GCF_012844025.1	Cellulosimicrobium aquatile
GCF_900155925.1	Cellulosimicrobium aquatile
GCF_002162335.1	Cellulosimicrobium cellulans
GCF_005239305.1	Cellulosimicrobium cellulans
GCF_007362135.1	Cellulosimicrobium cellulans
GCF_007679345.1	Cellulosimicrobium cellulans
GCF_001274015.1	Cellulosimicrobium cellulans F16
GCF_000321105.1	Cellulosimicrobium cellulans LMG 16121
GCF_001019615.1	Cellulosimicrobium funkei
GCF_004519295.1	Cellulosimicrobium funkei
GCF_001570825.1	Cellulosimicrobium funkei NBRC 104118
GCF_013127315.1	Cellulosimicrobium sp. 72-3
GCF_001942335.1	Cellulosimicrobium sp. CUA-896
GCF_001647255.1	Cellulosimicrobium sp. I38E
GCF_002127155.1	Cellulosimicrobium sp. KWT-B
GCF_000736715.1	Cellulosimicrobium sp. MM
GCF_011033075.1	Cellulosimicrobium sp. SL-1
GCF_002105775.1	Cellulosimicrobium sp. TH-20
GCF_007676885.1	Cellulosimicrobium sp. TH-20
GCF_007678025.1	Cellulosimicrobium sp. TH-20
GCF_007680565.1	Cellulosimicrobium sp. TH-20
GCF_004114655.2	Cellulosimicrobium terreum
GCF_014803435.1	Cellulosimicrobium terreum
GCF_002162135.1	Cellvibrio sp. PSBB006
GCF_000348925.1	Cesiribacter andamanensis AMV16
GCF_003003845.1	Chamaesiphon polymorphus CCALA 037
GCF_003259435.1	Chitinophaga dinghuensis
GCF_900168065.1	Chitinophaga ginsengisegetis
GCF_902150045.1	Chitinophaga polysaccharea
GCF_003259335.1	Chitinophaga skermanii
GCF_001045465.1	Chryseobacterium angstadtii
GCF_006716485.1	Chryseobacterium aquifrigidense
GCF_003610695.1	Chryseobacterium arachidiradicis
GCF_014635405.1	Chryseobacterium arachidiradicis
GCF_900129245.1	Chryseobacterium arachidis
GCF_001684965.1	Chryseobacterium arthrosphaerae
GCF_003812705.1	Chryseobacterium arthrosphaerae
GCF_003971235.1	Chryseobacterium aureum
GCF_003815995.1	Chryseobacterium balustinum
GCF_900168205.1	Chryseobacterium balustinum
GCF_900446785.1	Chryseobacterium balustinum
GCF_003815955.1	Chryseobacterium bernardetii
GCF_003815975.1	Chryseobacterium bernardetii
GCF_014218785.1	Chryseobacterium bernardetii
GCF_014218885.1	Chryseobacterium bernardetii
GCF_014218825.1	Chryseobacterium bernardetii
GCF_004916905.1	Chryseobacterium candidae
GCF_003815695.1	Chryseobacterium carnipullorum
GCF_003815855.1	Chryseobacterium carnipullorum
GCF_900142785.1	Chryseobacterium carnipullorum
GCF_900446825.1	Chryseobacterium carnipullorum
GCF_001684955.1	Chryseobacterium contaminans
GCF_900142615.1	Chryseobacterium contaminans
GCF_001593385.1	Chryseobacterium cucumeris
GCF_003729985.1	Chryseobacterium cucumeris
GCF_002979665.1	Chryseobacterium culicis
GCF_002979755.1	Chryseobacterium culicis
GCF_900108365.1	Chryseobacterium culicis
GCF_003729955.1	Chryseobacterium daecheongense
GCF_004365465.1	Chryseobacterium daecheongense
GCF_000430825.1	Chryseobacterium daeguense DSM 19388
GCF_003634775.1	Chryseobacterium defluvii
GCF_007474535.1	Chryseobacterium echinoideorum
GCF_003385595.1	Chryseobacterium flavum
GCF_000737665.1	Chryseobacterium formosense
GCF_900116415.1	Chryseobacterium formosense
GCF_001021975.1	Chryseobacterium gallinarum
GCF_012273615.1	Chryseobacterium gallinarum
GCF_002797535.1	Chryseobacterium geocarposphaerae
GCF_001648155.1	Chryseobacterium glaciei
GCF_004328965.1	Chryseobacterium gleum
GCF_900636535.1	Chryseobacterium gleum
GCF_000143785.1	Chryseobacterium gleum ATCC 35910
GCF_000430845.1	Chryseobacterium gregarium DSM 19109
GCF_000708615.2	Chryseobacterium hispalense DSM 25574
GCF_001013295.1	Chryseobacterium indologenes
GCF_001295265.1	Chryseobacterium indologenes
GCF_001544435.1	Chryseobacterium indologenes
GCF_002025665.1	Chryseobacterium indologenes
GCF_002208925.2	Chryseobacterium indologenes
GCF_002591275.1	Chryseobacterium indologenes
GCF_003812605.1	Chryseobacterium indologenes
GCF_003812865.1	Chryseobacterium indologenes
GCF_003815935.1	Chryseobacterium indologenes
GCF_005862425.1	Chryseobacterium indologenes
GCF_012273135.1	Chryseobacterium indologenes
GCF_014220045.1	Chryseobacterium indologenes
GCF_014220055.1	Chryseobacterium indologenes
GCF_014220145.1	Chryseobacterium indologenes
GCF_014220155.1	Chryseobacterium indologenes
GCF_014220165.1	Chryseobacterium indologenes
GCF_014220225.1	Chryseobacterium indologenes
GCF_014220245.1	Chryseobacterium indologenes
GCF_014220265.1	Chryseobacterium indologenes
GCF_014220395.1	Chryseobacterium indologenes
GCF_014220465.1	Chryseobacterium indologenes
GCF_014220475.1	Chryseobacterium indologenes
GCF_014220635.1	Chryseobacterium indologenes
GCF_014220695.1	Chryseobacterium indologenes
GCF_900113975.1	Chryseobacterium indologenes
GCF_900460995.1	Chryseobacterium indologenes
GCF_900683405.1	Chryseobacterium indologenes
GCF_014218815.1	Chryseobacterium indologenes
GCF_014219895.1	Chryseobacterium indologenes
GCF_014219945.1	Chryseobacterium indologenes
GCF_014219965.1	Chryseobacterium indologenes
GCF_014219975.1	Chryseobacterium indologenes
GCF_014219985.1	Chryseobacterium indologenes
GCF_014220005.1	Chryseobacterium indologenes
GCF_014220065.1	Chryseobacterium indologenes
GCF_014220105.1	Chryseobacterium indologenes
GCF_014220115.1	Chryseobacterium indologenes
GCF_014220185.1	Chryseobacterium indologenes
GCF_014220275.1	Chryseobacterium indologenes
GCF_014220285.1	Chryseobacterium indologenes
GCF_014220295.1	Chryseobacterium indologenes
GCF_014220345.1	Chryseobacterium indologenes
GCF_014220365.1	Chryseobacterium indologenes
GCF_014220375.1	Chryseobacterium indologenes
GCF_014220405.1	Chryseobacterium indologenes
GCF_014220445.1	Chryseobacterium indologenes
GCF_014220505.1	Chryseobacterium indologenes
GCF_014220515.1	Chryseobacterium indologenes
GCF_014220525.1	Chryseobacterium indologenes
GCF_014220565.1	Chryseobacterium indologenes
GCF_014220575.1	Chryseobacterium indologenes
GCF_014220605.1	Chryseobacterium indologenes
GCF_014220615.1	Chryseobacterium indologenes
GCF_014220655.1	Chryseobacterium indologenes
GCF_000520835.1	Chryseobacterium indologenes NBRC 14944
GCF_003815895.1	Chryseobacterium indoltheticum
GCF_003815915.1	Chryseobacterium indoltheticum
GCF_900156145.1	Chryseobacterium indoltheticum
GCF_900446845.1	Chryseobacterium indoltheticum
GCF_900446865.1	Chryseobacterium indoltheticum
GCF_900100075.1	Chryseobacterium jejuense
GCF_900446855.1	Chryseobacterium jejuense
GCF_003815775.1	Chryseobacterium joostei
GCF_900156585.1	Chryseobacterium joostei
GCF_001563495.1	Chryseobacterium kwangjuense
GCF_002899875.1	Chryseobacterium lactis
GCF_003815755.1	Chryseobacterium lactis
GCF_003815875.1	Chryseobacterium lactis
GCF_003290185.1	Chryseobacterium lathyri
GCF_007991435.1	Chryseobacterium lathyri
GCF_900114875.1	Chryseobacterium limigenitum
GCF_000737785.1	Chryseobacterium luteum
GCF_006175945.1	Chryseobacterium mulctrae
GCF_003755145.1	Chryseobacterium nakagawai
GCF_003815735.1	Chryseobacterium nakagawai
GCF_900637665.1	Chryseobacterium nakagawai
GCF_900115055.1	Chryseobacterium oleae
GCF_002899895.1	Chryseobacterium oncorhynchi
GCF_900129755.1	Chryseobacterium oranimense
GCF_000612925.1	Chryseobacterium oranimense G311
GCF_000820645.1	Chryseobacterium oranimense G311
GCF_900169075.1	Chryseobacterium phocaeense
GCF_000737775.1	Chryseobacterium piperi
GCF_002285635.2	Chryseobacterium piperi
GCF_003385415.1	Chryseobacterium piscium
GCF_000282115.1	Chryseobacterium populi
GCF_900182655.1	Chryseobacterium rhizoplanae
GCF_003385455.1	Chryseobacterium rhizosphaerae
GCF_007991415.1	Chryseobacterium rhizosphaerae
GCF_002893085.1	Chryseobacterium scophthalmum
GCF_900143185.1	Chryseobacterium scophthalmum
GCF_008386505.1	Chryseobacterium sediminis
GCF_014207835.1	Chryseobacterium sediminis
GCF_003815615.1	Chryseobacterium shandongense
GCF_003815635.1	Chryseobacterium shandongense
GCF_003815835.1	Chryseobacterium shandongense
GCF_002943655.1	Chryseobacterium shigense
GCF_014204235.1	Chryseobacterium shigense
GCF_014207845.1	Chryseobacterium shigense
GCF_900156575.1	Chryseobacterium shigense
GCF_900100115.1	Chryseobacterium soldanellicola
GCF_000737705.1	Chryseobacterium soli
GCF_003385515.1	Chryseobacterium sp. 1_F178
GCF_003384775.1	Chryseobacterium sp. 1335
GCF_902706275.1	Chryseobacterium sp. 18068
GCF_005503635.1	Chryseobacterium sp. 2VB
GCF_003669035.1	Chryseobacterium sp. 3008163
GCF_003391035.1	Chryseobacterium sp. 5_R23647
GCF_002754245.1	Chryseobacterium sp. 52
GCF_003663845.1	Chryseobacterium sp. 7
GCF_902506175.1	Chryseobacterium sp. 8AT
GCF_003610675.1	Chryseobacterium sp. AG363
GCF_003182335.1	Chryseobacterium sp. AG844
GCF_001677955.1	Chryseobacterium sp. BGARF1
GCF_001045445.1	Chryseobacterium sp. BLS98
GCF_014218905.1	Chryseobacterium sp. C3
GCF_009900745.1	Chryseobacterium sp. c4a
GCF_009602705.1	Chryseobacterium sp. CA7
GCF_001693475.1	Chryseobacterium sp. CBo1
GCF_003201365.1	Chryseobacterium sp. CBTAP 102
GCF_001556235.1	Chryseobacterium sp. CCH4-E10
GCF_000746315.1	Chryseobacterium sp. CF284
GCF_000744495.1	Chryseobacterium sp. CF299
GCF_000799515.1	Chryseobacterium sp. CF356
GCF_000745535.1	Chryseobacterium sp. CF365
GCF_004119415.1	Chryseobacterium sp. CH1
GCF_004119445.1	Chryseobacterium sp. CH21
GCF_004119455.1	Chryseobacterium sp. CH25
GCF_001045455.1	Chryseobacterium sp. FH2
GCF_001643375.1	Chryseobacterium sp. FP211-J200
GCF_003815715.1	Chryseobacterium sp. G0162
GCF_003815675.1	Chryseobacterium sp. G0186
GCF_003815655.1	Chryseobacterium sp. G0201
GCF_003729935.1	Chryseobacterium sp. G0240
[truncated: 8,328 more rows]

## Sheet: TableS2
TableS2. List of Arr sequences identified
Accession	Assembly	Organism	Phylum	arr size (bp)	arr GC%	Genome size (bp)	Genome GC%	GC% difference
FUYN01000001.1	GCF_900168025	Acetoanaerobium noterae	Firmicutes	411	0.31	2814227	0.33	0.02
FP565809.1	GCF_000196455	Acetoanaerobium sticklandii	Firmicutes	411	0.31	2715461	0.33	0.02
VFNA01000001.1	GCF_006715355	Acidovorax sp. SLBN-42	Proteobacteria	411	0.65	4649509	0.7	0.05
WWCH01000016.1	GCF_009857695	Acinetobacter baumannii	Proteobacteria	453	0.47	4369281	0.38	0.09
JQNV01000114.1	GCF_000787015	Acinetobacter baumannii	Proteobacteria	453	0.47	4428340	0.38	0.09
JSDB01000028.1	GCF_000805035	Acinetobacter baumannii	Proteobacteria	453	0.47	4140056	0.38	0.09
OVCE01000068.1	GCF_900406695	Acinetobacter baumannii	Proteobacteria	453	0.46	4104271	0.38	0.08
OVCA01000064.1	GCF_900406645	Acinetobacter baumannii	Proteobacteria	453	0.46	4103947	0.38	0.08
JAAOSZ010000074.1	GCF_011603705	Acinetobacter baumannii	Proteobacteria	453	0.46	4015775	0.38	0.08
OVCB01000049.1	GCF_900406705	Acinetobacter baumannii	Proteobacteria	453	0.46	4107150	0.38	0.08
JAAGTO010000070.1	GCF_010500545	Acinetobacter baumannii	Proteobacteria	453	0.46	4220868	0.38	0.08
JAAOPU010000052.1	GCF_011601785	Acinetobacter baumannii	Proteobacteria	453	0.46	4006915	0.38	0.08
JAAEGY010000073.1	GCF_010179175	Acinetobacter baumannii	Proteobacteria	453	0.46	4055756	0.38	0.08
JAAGSE010000059.1	GCF_010499885	Acinetobacter baumannii	Proteobacteria	453	0.46	3949553	0.38	0.08
MJBM01000070.1	GCF_001939665	Acinetobacter baumannii	Proteobacteria	453	0.46	4069066	0.38	0.08
JAAORZ010000067.1	GCF_011603525	Acinetobacter baumannii	Proteobacteria	453	0.46	3980061	0.38	0.08
JAAGTM010000064.1	GCF_010500645	Acinetobacter baumannii	Proteobacteria	453	0.46	3977273	0.38	0.08
PESU01000075.1	GCF_002762505	Acinetobacter baumannii	Proteobacteria	453	0.46	4083855	0.38	0.08
JAAOSA010000063.1	GCF_011602755	Acinetobacter baumannii	Proteobacteria	453	0.46	3980207	0.38	0.08
JAAEGM010000207.1	GCF_010178985	Acinetobacter baumannii	Proteobacteria	453	0.46	4138051	0.38	0.08
JAAEGX010000074.1	GCF_010179185	Acinetobacter baumannii	Proteobacteria	453	0.46	4053558	0.38	0.08
JAAGSL010000078.1	GCF_010500265	Acinetobacter baumannii	Proteobacteria	453	0.46	4093460	0.38	0.08
JAAEFW010000072.1	GCF_010178765	Acinetobacter baumannii	Proteobacteria	453	0.46	3952953	0.38	0.08
JAAGTS010000035.1	GCF_010500585	Acinetobacter baumannii	Proteobacteria	453	0.46	4136531	0.38	0.08
JAAEGR010000074.1	GCF_010179035	Acinetobacter baumannii	Proteobacteria	453	0.46	4052962	0.38	0.08
JAAGTR010000081.1	GCF_010500665	Acinetobacter baumannii	Proteobacteria	453	0.46	4223655	0.38	0.08
JAAOPF010000064.1	GCF_011602255	Acinetobacter baumannii	Proteobacteria	453	0.46	3979936	0.38	0.08
JAAGSQ010000041.1	GCF_010499775	Acinetobacter baumannii	Proteobacteria	453	0.46	4027282	0.38	0.08
JAAGSG010000075.1	GCF_010500315	Acinetobacter baumannii	Proteobacteria	453	0.46	3954199	0.38	0.08
JAAEGT010000092.1	GCF_010179135	Acinetobacter baumannii	Proteobacteria	453	0.46	4063775	0.38	0.08
JAAOOX010000026.1	GCF_011602165	Acinetobacter baumannii	Proteobacteria	453	0.46	4274797	0.38	0.08
JAAOQK010000028.1	GCF_011601365	Acinetobacter baumannii	Proteobacteria	453	0.46	4255339	0.38	0.08
VHEQ01000108.1	GCF_006492265	Acinetobacter baumannii	Proteobacteria	453	0.46	4198708	0.38	0.08
VYTE01000040.1	GCF_009645705	Acinetobacter baumannii	Proteobacteria	453	0.46	4197238	0.38	0.08
JAAEGN010000082.1	GCF_010179065	Acinetobacter baumannii	Proteobacteria	453	0.46	4055201	0.38	0.08
VYTS01000042.1	GCF_009646015	Acinetobacter baumannii	Proteobacteria	453	0.46	4182437	0.38	0.08
NEQB01000050.1	GCF_002992645	Acinetobacter baumannii	Proteobacteria	453	0.46	4104068	0.38	0.08
JAAEFR010000063.1	GCF_010179495	Acinetobacter baumannii	Proteobacteria	453	0.46	4175400	0.38	0.08
JAAGSP010000043.1	GCF_010500565	Acinetobacter baumannii	Proteobacteria	453	0.46	4024742	0.38	0.08
JAAGTJ010000045.1	GCF_010499735	Acinetobacter baumannii	Proteobacteria	453	0.46	4186460	0.38	0.08
JAAEFS010000074.1	GCF_010179525	Acinetobacter baumannii	Proteobacteria	453	0.46	4308278	0.38	0.08
VHGX01000076.1	GCF_006494175	Acinetobacter baumannii	Proteobacteria	453	0.46	4206263	0.38	0.08
JAAEGE010000115.1	GCF_010178835	Acinetobacter baumannii	Proteobacteria	453	0.46	4053345	0.38	0.08
JAAGSV010000040.1	GCF_010500175	Acinetobacter baumannii	Proteobacteria	453	0.46	4187931	0.38	0.08
UFLW01000032.1	GCF_900495835	Acinetobacter baumannii	Proteobacteria	453	0.46	4218294	0.38	0.08
VYSZ01000040.1	GCF_009645605	Acinetobacter baumannii	Proteobacteria	453	0.46	4184127	0.38	0.08
JAAGSI010000044.1	GCF_010500455	Acinetobacter baumannii	Proteobacteria	453	0.46	4021377	0.38	0.08
JAAGSM010000071.1	GCF_010500235	Acinetobacter baumannii	Proteobacteria	453	0.46	4020382	0.38	0.08
VYSS01000037.1	GCF_009645495	Acinetobacter baumannii	Proteobacteria	453	0.46	4227226	0.38	0.08
STGS01000017.1	GCF_004912235	Acinetobacter baumannii	Proteobacteria	453	0.46	4174266	0.38	0.08
JAAGST010000057.1	GCF_010500385	Acinetobacter baumannii	Proteobacteria	453	0.46	4174603	0.38	0.08
PESS01000070.1	GCF_002762535	Acinetobacter baumannii	Proteobacteria	453	0.46	4073171	0.38	0.08
VYTF01000038.1	GCF_009645745	Acinetobacter baumannii	Proteobacteria	453	0.46	4236429	0.38	0.08
LGYV01000157.1	GCF_001276085	Acinetobacter baumannii	Proteobacteria	453	0.46	4120704	0.38	0.08
VYTH01000038.1	GCF_009645825	Acinetobacter baumannii	Proteobacteria	453	0.46	4231065	0.38	0.08
JAAOPM010000046.1	GCF_011601725	Acinetobacter baumannii	Proteobacteria	453	0.46	4268167	0.38	0.08
PEST01000073.1	GCF_002762495	Acinetobacter baumannii	Proteobacteria	453	0.46	4084189	0.38	0.08
UFMS01000044.1	GCF_900496095	Acinetobacter baumannii	Proteobacteria	453	0.46	4242911	0.38	0.08
JAAOPP010000038.1	GCF_011601815	Acinetobacter baumannii	Proteobacteria	453	0.46	4278146	0.38	0.08
JAAORS010000079.1	GCF_011603295	Acinetobacter baumannii	Proteobacteria	453	0.46	4265154	0.38	0.08
JAAORV010000059.1	GCF_011603385	Acinetobacter baumannii	Proteobacteria	453	0.46	4274470	0.38	0.08
NEQA01000255.1	GCF_002992625	Acinetobacter baumannii	Proteobacteria	453	0.46	4461487	0.38	0.08
JACSTR010000096.1	GCF_014531345	Acinetobacter baumannii	Proteobacteria	453	0.46	4162800	0.38	0.08
JAAOSF010000038.1	GCF_011603585	Acinetobacter baumannii	Proteobacteria	453	0.46	4278438	0.38	0.08
NEPX01000054.1	GCF_002992565	Acinetobacter baumannii	Proteobacteria	453	0.46	4104174	0.38	0.08
VAGF01000062.1	GCF_005819365	Acinetobacter baumannii	Proteobacteria	453	0.46	4105181	0.38	0.08
JAAOPX010000040.1	GCF_011601545	Acinetobacter baumannii	Proteobacteria	453	0.46	4278120	0.38	0.08
UFNJ01000033.1	GCF_900496325	Acinetobacter baumannii	Proteobacteria	453	0.46	4221432	0.38	0.08
UFMQ01000031.1	GCF_900496045	Acinetobacter baumannii	Proteobacteria	453	0.46	4326275	0.38	0.08
UFNM01000040.1	GCF_900496295	Acinetobacter baumannii	Proteobacteria	453	0.46	4307707	0.38	0.08
SMUC01000177.1	GCF_004357205	Acinetobacter baumannii	Proteobacteria	453	0.46	4158554	0.38	0.08
CP012007.1	GCF_001077655	Acinetobacter baumannii	Proteobacteria	453	0.46	4192280	0.38	0.08
UFIO01000030.1	GCF_900494955	Acinetobacter baumannii	Proteobacteria	453	0.46	4452536	0.38	0.08
LFYW01000002.1	GCF_001077575	Acinetobacter baumannii	Proteobacteria	453	0.46	4484902	0.38	0.08
VHGJ01000098.1	GCF_006493975	Acinetobacter baumannii	Proteobacteria	453	0.47	4052536	0.39	0.08
JACEIG010000002.1	GCF_013778355	Acinetobacter baumannii	Proteobacteria	453	0.47	4029267	0.39	0.08
CP048827.1	GCF_012974585	Acinetobacter baumannii	Proteobacteria	453	0.47	4126782	0.39	0.08
MJBK01000396.1	GCF_001939595	Acinetobacter baumannii	Proteobacteria	453	0.46	4198169	0.39	0.07
RHLY01000064.1	GCF_003711945	Acinetobacter baumannii	Proteobacteria	453	0.46	4016773	0.39	0.07
NGKM01000030.1	GCF_002197745	Acinetobacter baumannii	Proteobacteria	453	0.46	4183441	0.39	0.07
QCXW01000189.1	GCF_003070915	Acinetobacter baumannii	Proteobacteria	453	0.46	4007906	0.39	0.07
CACRXX010000058.1	GCF_902703065	Acinetobacter baumannii	Proteobacteria	453	0.46	4058567	0.39	0.07
CACRXQ010000058.1	GCF_902702975	Acinetobacter baumannii	Proteobacteria	453	0.46	4056701	0.39	0.07
CACRYG010000057.1	GCF_902703085	Acinetobacter baumannii	Proteobacteria	453	0.46	4019495	0.39	0.07
CACRXT010000054.1	GCF_902703115	Acinetobacter baumannii	Proteobacteria	453	0.46	4058549	0.39	0.07
RBVR01000072.1	GCF_003627515	Acinetobacter baumannii	Proteobacteria	453	0.46	3987804	0.39	0.07
JAAEFP010000068.1	GCF_010178615	Acinetobacter baumannii	Proteobacteria	453	0.46	3956146	0.39	0.07
JAAOSR010000059.1	GCF_011603965	Acinetobacter baumannii	Proteobacteria	453	0.46	3926855	0.39	0.07
JAAOQC010000064.1	GCF_011601645	Acinetobacter baumannii	Proteobacteria	453	0.46	3968308	0.39	0.07
UFOH01000035.1	GCF_900496525	Acinetobacter baumannii	Proteobacteria	453	0.46	4092308	0.39	0.07
JAAOQL010000062.1	GCF_011601445	Acinetobacter baumannii	Proteobacteria	453	0.46	3958161	0.39	0.07
JAAOQF010000062.1	GCF_011602045	Acinetobacter baumannii	Proteobacteria	453	0.46	3968731	0.39	0.07
JAAOQE010000063.1	GCF_011601665	Acinetobacter baumannii	Proteobacteria	453	0.46	3967655	0.39	0.07
JAAOSN010000061.1	GCF_011603685	Acinetobacter baumannii	Proteobacteria	453	0.46	3957481	0.39	0.07
JAAOTD010000062.1	GCF_011603855	Acinetobacter baumannii	Proteobacteria	453	0.46	3958150	0.39	0.07
JAAOQB010000071.1	GCF_011601625	Acinetobacter baumannii	Proteobacteria	453	0.46	3966420	0.39	0.07
JAAOQJ010000062.1	GCF_011601385	Acinetobacter baumannii	Proteobacteria	453	0.46	3968687	0.39	0.07
JAAOSJ010000062.1	GCF_011602725	Acinetobacter baumannii	Proteobacteria	453	0.46	3968150	0.39	0.07
JAAOPZ010000062.1	GCF_011601585	Acinetobacter baumannii	Proteobacteria	453	0.46	3958176	0.39	0.07
VYTQ01000040.1	GCF_009645975	Acinetobacter baumannii	Proteobacteria	453	0.46	4244989	0.39	0.07
VYTP01000044.1	GCF_009645905	Acinetobacter baumannii	Proteobacteria	453	0.46	4233519	0.39	0.07
UFOI01000041.1	GCF_900496545	Acinetobacter baumannii	Proteobacteria	453	0.46	4099827	0.39	0.07
VYSH01000051.1	GCF_009645285	Acinetobacter baumannii	Proteobacteria	453	0.46	4189614	0.39	0.07
VYSL01000040.1	GCF_009645345	Acinetobacter baumannii	Proteobacteria	453	0.46	4189249	0.39	0.07
VYTR01000044.1	GCF_009645995	Acinetobacter baumannii	Proteobacteria	453	0.46	4188577	0.39	0.07
CP020596.1	GCF_002082785	Acinetobacter baumannii	Proteobacteria	453	0.46	4273551	0.39	0.07
VYSU01000041.1	GCF_009645525	Acinetobacter baumannii	Proteobacteria	453	0.46	4189034	0.39	0.07
VYTG01000037.1	GCF_009645815	Acinetobacter baumannii	Proteobacteria	453	0.46	4189326	0.39	0.07
VYTD01000040.1	GCF_009645685	Acinetobacter baumannii	Proteobacteria	453	0.46	4201730	0.39	0.07
UFLI01000037.1	GCF_900495735	Acinetobacter baumannii	Proteobacteria	453	0.46	4259873	0.39	0.07
JAAGTQ010000067.1	GCF_010500345	Acinetobacter baumannii	Proteobacteria	453	0.46	4157619	0.39	0.07
VYTB01000047.1	GCF_009645675	Acinetobacter baumannii	Proteobacteria	453	0.46	4242639	0.39	0.07
VYTO01000039.1	GCF_009645915	Acinetobacter baumannii	Proteobacteria	453	0.46	4194757	0.39	0.07
JAAEFQ010000085.1	GCF_010179515	Acinetobacter baumannii	Proteobacteria	453	0.46	3934322	0.39	0.07
VYTN01000047.1	GCF_009645925	Acinetobacter baumannii	Proteobacteria	453	0.46	4190702	0.39	0.07
PHJX02000072.1	GCF_002837955	Acinetobacter baumannii	Proteobacteria	453	0.46	4044369	0.39	0.07
JACSTY010000113.1	GCF_014531515	Acinetobacter baumannii	Proteobacteria	453	0.46	4160555	0.39	0.07
PHJW02000090.1	GCF_002838005	Acinetobacter baumannii	Proteobacteria	453	0.46	4105592	0.39	0.07
AP014650.1	GCF_000828935	Acinetobacter baumannii	Proteobacteria	453	0.46	4190324	0.39	0.07
JACSSM010000214.1	GCF_014530755	Acinetobacter baumannii	Proteobacteria	453	0.46	4098616	0.39	0.07
VYJB01000002.1	GCF_008709585	Acinetobacter baumannii	Proteobacteria	453	0.46	4127201	0.39	0.07
VYSP01000050.1	GCF_009645425	Acinetobacter baumannii	Proteobacteria	453	0.46	4185779	0.39	0.07
CP021344.1	GCF_001077565	Acinetobacter baumannii	Proteobacteria	453	0.46	4263915	0.39	0.07
PUDJ01000138.1	GCF_002950515	Acinetobacter baumannii	Proteobacteria	453	0.46	4029742	0.39	0.07
VYJC01000002.1	GCF_008709675	Acinetobacter baumannii	Proteobacteria	453	0.46	4174847	0.39	0.07
PUDK01000071.1	GCF_002950425	Acinetobacter baumannii	Proteobacteria	453	0.46	3983944	0.39	0.07
JACSUA010000131.1	GCF_014531555	Acinetobacter baumannii	Proteobacteria	453	0.46	4098800	0.39	0.07
CP050426.1	GCF_012935105	Acinetobacter baumannii	Proteobacteria	453	0.46	4192382	0.39	0.07
PUDI01000149.1	GCF_002950525	Acinetobacter baumannii	Proteobacteria	453	0.46	4025485	0.39	0.07
JACEIH010000003.1	GCF_013778445	Acinetobacter baumannii	Proteobacteria	453	0.46	4149750	0.39	0.07
VYSR01000063.1	GCF_009645465	Acinetobacter baumannii	Proteobacteria	453	0.46	4231525	0.39	0.07
UFNO01000043.1	GCF_900496245	Acinetobacter baumannii	Proteobacteria	453	0.46	4242637	0.39	0.07
CP040260.1	GCF_005518095	Acinetobacter baumannii	Proteobacteria	453	0.46	4366589	0.39	0.07
CP050386.1	GCF_012934905	Acinetobacter baumannii	Proteobacteria	453	0.46	4433724	0.39	0.07
CP040051.1	GCF_005280435	Acinetobacter baumannii	Proteobacteria	453	0.46	4277985	0.39	0.07
CZWB01000057.1	GCF_900011275	Acinetobacter baumannii	Proteobacteria	453	0.46	3953868	0.39	0.07
CP040087.1	GCF_005280715	Acinetobacter baumannii	Proteobacteria	453	0.46	4042612	0.39	0.07
CP050416.1	GCF_012935085	Acinetobacter baumannii	Proteobacteria	453	0.46	4180241	0.39	0.07
CP050433.1	GCF_012935125	Acinetobacter baumannii	Proteobacteria	453	0.46	4133398	0.39	0.07
CP027528.1	GCF_002996805	Acinetobacter baumannii	Proteobacteria	453	0.46	4158175	0.39	0.07
CU459141.1	GCF_000069245	Acinetobacter baumannii AYE	Proteobacteria	453	0.46	4048735	0.39	0.07
JAAEGQ010000070.1	GCF_010179105	Acinetobacter baumannii	Proteobacteria	453	0.46	3958862	0.38	0.08
CDEL01000320.1	GCF_000825165	Acinetobacter bereziniae	Proteobacteria	453	0.47	4776150	0.38	0.09
RCHD01000108.1	GCF_003664635	Acinetobacter cumulans	Proteobacteria	453	0.47	3882347	0.4	0.07
RCHE01000103.1	GCF_003664655	Acinetobacter cumulans	Proteobacteria	453	0.47	3901489	0.4	0.07
CP029396.2	GCF_001704615	Acinetobacter defluvii	Proteobacteria	453	0.47	3812268	0.38	0.09
LFZS01000060.1	GCF_001990735	Acinetobacter genomosp. 33YU	Proteobacteria	453	0.47	4344373	0.38	0.09
CP038010.1	GCF_004379355	Acinetobacter haemolyticus	Proteobacteria	453	0.47	3734602	0.39	0.08
RHXE01000065.1	GCF_003940285	Acinetobacter johnsonii	Proteobacteria	453	0.47	3917432	0.41	0.06
RHXI01000087.1	GCF_003939325	Acinetobacter johnsonii	Proteobacteria	453	0.47	3562221	0.41	0.06
CP010351.1	GCF_001484935	Acinetobacter johnsonii XBB1	Proteobacteria	453	0.47	4081329	0.41	0.06
RHXJ01000091.1	GCF_003939355	Acinetobacter junii	Proteobacteria	453	0.47	3362463	0.38	0.09
RHXG01000094.1	GCF_003939335	Acinetobacter junii	Proteobacteria	453	0.47	3632923	0.38	0.09
SEIL01000125.1	GCF_004151415	Acinetobacter lwoffii	Proteobacteria	453	0.47	3634461	0.42	0.05
NNSH01000034.1	GCF_002634315	Acinetobacter nosocomialis	Proteobacteria	453	0.47	3981830	0.38	0.09
JACLCR010000002.1	GCF_014218925	Acinetobacter nosocomialis	Proteobacteria	453	0.47	4172994	0.38	0.09
QCYF01000148.1	GCF_003072045	Acinetobacter nosocomialis	Proteobacteria	453	0.46	4283892	0.39	0.07
BHGI01000265.1	GCF_003569665	Acinetobacter pittii	Proteobacteria	453	0.46	4142068	0.38	0.08
JRQZ01000100.1	GCF_000805655	Acinetobacter pittii	Proteobacteria	453	0.46	4357452	0.38	0.08
CP061552.1	GCF_014718155	Acinetobacter seifertii	Proteobacteria	453	0.47	4021324	0.38	0.09
JACASN010000065.1	GCF_013390985	Acinetobacter sp. Swhac1	Proteobacteria	453	0.47	3313478	0.4	0.07
CP032285.1	GCF_002165305	Acinetobacter sp. WCHA55	Proteobacteria	453	0.47	3967361	0.41	0.06
SGSW01000100.1	GCF_004209125	Acinetobacter sp. WCHAc060033	Proteobacteria	453	0.47	4344859	0.38	0.09
VOZH01000086.1	GCF_013419875	Acinetobacter sp. YH12049	Proteobacteria	453	0.47	3614579	0.4	0.07
VOZM01000051.1	GCF_013419745	Acinetobacter sp. YH12061	Proteobacteria	453	0.47	3801170	0.4	0.07
VOZN01000057.1	GCF_013419725	Acinetobacter sp. YH12062	Proteobacteria	453	0.47	3835237	0.4	0.07
SGSR01000054.1	GCF_004209325	Acinetobacter wuhouensis	Proteobacteria	453	0.47	4025933	0.37	0.1
JABBND010000025.1	GCF_012933465	Actinomycetospora sp. TBRC 11914	Actinobacteria	426	0.72	6521412	0.74	0.02
SNYO01000004.1	GCF_004363095	Actinomycetospora succinea	Actinobacteria	426	0.72	6465222	0.74	0.02
JACBYW010000006.1	GCF_013408175	Actinopolyspora biskrensis	Actinobacteria	417	0.67	4949786	0.68	0.01
AQUI01000002.1	GCF_000371785	Actinopolyspora halophila DSM 43834	Actinobacteria	417	0.66	5353291	0.68	0.02
JAAGNA010001147.1	GCF_010550415	Actinospica acidiphila	Actinobacteria	429	0.71	7106444	0.72	0.01
BJYK01000004.1	GCF_007991475	Actinotalea fermentans	Actinobacteria	462	0.71	3737518	0.74	0.03
AXCW01000211.1	GCF_000603945	Actinotalea ferrariae CF5-4	Actinobacteria	426	0.74	3987077	0.73	0.01
VTTP01000001.1	GCF_008364845	Actinotalea sp. HO-Ch2	Actinobacteria	411	0.68	4027363	0.73	0.05
VTWT01000003.1	GCF_008727925	Adhaeribacter sp. M2	Bacteroidetes	447	0.48	4974022	0.46	0.02
VTWT01000003.1	GCF_008727925	Adhaeribacter sp. M2	Bacteroidetes	447	0.47	4974022	0.46	0.01
CP055156.1	GCF_014217805	Adhaeribacter swui	Bacteroidetes	426	0.48	6225914	0.43	0.05
KI650980.1	GCF_000506985	Advenella kashmirensis W13003	Proteobacteria	429	0.49	4846031	0.55	0.06
LT796768.1	GCF_900167475	Aeromicrobium choanae	Actinobacteria	420	0.7	3422026	0.71	0.01
SDPP02000002.1	GCF_004134885	Aeromicrobium fastidiosum	Actinobacteria	435	0.7	3920227	0.69	0.01
BJZQ01000007.1	GCF_007992115	Aeromicrobium flavum	Actinobacteria	414	0.71	3090412	0.7	0.01
BJZQ01000001.1	GCF_007992115	Aeromicrobium flavum	Actinobacteria	411	0.67	3090412	0.7	0.03
SDPQ02000001.1	GCF_004134905	Aeromicrobium ginsengisoli	Actinobacteria	411	0.66	4005926	0.68	0.02
CM001024.1	GCF_000160775	Aeromicrobium marinum DSM 15272	Actinobacteria	429	0.69	3079840	0.71	0.02
CP026952.1	GCF_003065605	Aeromicrobium sp. 592	Actinobacteria	411	0.7	3717741	0.7	0
LR733304.1	GCF_902506105	Aeromicrobium sp. 9AM	Actinobacteria	426	0.68	4189531	0.68	0
SJXM01000006.1	GCF_004336805	Aeromicrobium sp. IC_218	Actinobacteria	426	0.7	3314464	0.72	0.02
QUBR01000002.1	GCF_003586285	Aeromicrobium sp. M2KJ-4	Actinobacteria	435	0.69	4029279	0.7	0.01
JACEOG010000001.1	GCF_013868155	Aeromicrobium sp. Marseille-Q0843	Actinobacteria	420	0.7	3270508	0.7	0
LMIS01000001.1	GCF_001428805	Aeromicrobium sp. Root236	Actinobacteria	411	0.66	3919167	0.69	0.03
LMDH01000001.1	GCF_001425755	Aeromicrobium sp. Root344	Actinobacteria	411	0.64	3874254	0.68	0.04
SRPI01000003.1	GCF_004785915	Aeromicrobium sp. S592	Actinobacteria	411	0.7	3715316	0.7	0
JABSTZ010000003.1	GCF_013283745	Aeromicrobium sp. YC3-14	Actinobacteria	402	0.68	3682204	0.69	0.01
CP060587.1	GCF_014334735	Aeromicrobium sp. zg-629	Actinobacteria	417	0.68	3134783	0.7	0.02
WLCK01000001.1	GCF_009707245	Aeromicrobium sp. zg-629	Actinobacteria	417	0.68	3129612	0.7	0.02
JACTVM010000001.1	GCF_014490085	Aeromicrobium sp. zg-636	Actinobacteria	417	0.68	3135567	0.7	0.02
JACWMT010000001.1	GCF_014672995	Aeromicrobium tamlense	Actinobacteria	414	0.71	3834378	0.71	0
JACBZN010000001.1	GCF_013408555	Aeromicrobium tamlense	Actinobacteria	414	0.71	3367060	0.71	0
CP014775.1	GCF_001634325	Aeromonas veronii	Proteobacteria	414	0.57	4955058	0.58	0.01
CP028133.1	GCF_003491365	Aeromonas veronii	Proteobacteria	453	0.47	4657278	0.58	0.11
AZSJ01000003.1	GCF_000516555	Afipia sp. P52-10	Proteobacteria	414	0.61	5085524	0.63	0.02
JYFC01000003.1	GCF_000938265	Agreia bicolorata	Actinobacteria	411	0.65	3920719	0.65	0
FUYG01000005.1	GCF_900167545	Agreia bicolorata	Actinobacteria	411	0.65	3876213	0.65	0
FXAY01000005.1	GCF_900177685	Agreia pratensis	Actinobacteria	411	0.64	3582686	0.65	0.01
FXWI01000006.1	GCF_900177765	Agreia sp. VKM Ac-1783	Actinobacteria	411	0.65	3762434	0.65	0
JAAMCR010000005.1	GCF_013320965	Agrobacterium rhizogenes	Proteobacteria	414	0.6	6865362	0.59	0.01
KN050733.1	GCF_000745735	Agrobacterium rhizogenes	Proteobacteria	423	0.57	7774528	0.59	0.02
AGSM01000026.1	GCF_000233975	Agrobacterium tumefaciens CCNWGS0286	Proteobacteria	417	0.59	5214870	0.59	0
BJUU01000026.1	GCF_007988785	Agrococcus baldri	Actinobacteria	405	0.7	3158485	0.72	0.02
LT629695.1	GCF_900099705	Agrococcus jejuensis	Actinobacteria	423	0.74	3400178	0.72	0.02
CP027942.1	GCF_005484985	Agrococcus sp. SGAir0287	Actinobacteria	423	0.74	3084767	0.72	0.02
WBIO01000004.1	GCF_009749365	Agromyces aureus	Actinobacteria	423	0.69	4362458	0.7	0.01
CP013979.1	GCF_001660485	Agromyces aureus	Actinobacteria	423	0.69	4373124	0.7	0.01
SDPL01000264.1	GCF_004135055	Agromyces binzhouensis	Actinobacteria	411	0.72	3599312	0.71	0.01
WMLB01000033.1	GCF_009709675	Agromyces bracchium	Actinobacteria	411	0.71	4159874	0.71	0
FSRJ01000006.1	GCF_900142065	Agromyces cerinus subsp. cerinus	Actinobacteria	411	0.67	4187509	0.69	0.02
LT629755.1	GCF_900104685	Agromyces flavus	Actinobacteria	408	0.68	3692408	0.71	0.03
BMDN01000001.1	GCF_014635805	Agromyces flavus	Actinobacteria	408	0.68	3701589	0.71	0.03
WODA01000003.1	GCF_009729855	Agromyces luteolus	Actinobacteria	411	0.71	3901165	0.72	0.01
FOZD01000001.1	GCF_900113185	Agromyces sp. CF514	Actinobacteria	411	0.7	4298469	0.7	0
WJIF01000001.1	GCF_009647605	Agromyces sp. CFH 90414	Actinobacteria	411	0.67	3911034	0.71	0.04
CP034753.1	GCF_004006235	Agromyces sp. LHK192	Actinobacteria	411	0.69	4088319	0.71	0.02
CP028913.1	GCF_003070885	Agromyces sp. MF30-A	Actinobacteria	435	0.65	3052052	0.69	0.04
QEFA01000001.1	GCF_003113355	Agromyces sp. MF845	Actinobacteria	435	0.63	3151821	0.69	0.06
WSTA01000010.1	GCF_009789225	Agromyces sp. MMS17-SY077	Actinobacteria	408	0.71	3917119	0.72	0.01
RBXQ01000001.1	GCF_003634985	Agromyces sp. OV415	Actinobacteria	426	0.67	4026271	0.71	0.04
WBIS01000007.1	GCF_009749465	Agromyces terreus	Actinobacteria	411	0.71	3708632	0.71	0
RHXD01000028.1	GCF_003938225	Alcaligenes aquatilis	Proteobacteria	453	0.47	4226930	0.56	0.09
QUNF01000057.1	GCF_003387655	Algoriphagus antarcticus	Bacteroidetes	441	0.35	5923881	0.4	0.05
JACIJO010000001.1	GCF_014206875	Algoriphagus iocasae	Bacteroidetes	438	0.41	5429024	0.39	0.02
QXML01000007.1	GCF_003583985	Algoriphagus lacus	Bacteroidetes	447	0.41	4701328	0.43	0.02
MUNY01000038.1	GCF_002002735	Algoriphagus sp. A40	Bacteroidetes	411	0.49	5201278	0.44	0.05
AUBW01000027.1	GCF_000429445	Algoriphagus terrigena DSM 22685	Bacteroidetes	423	0.43	5783376	0.47	0.04
FQUS01000020.1	GCF_900129315	Aliifodinibius roseus	Balneolaeota	438	0.38	5082244	0.48	0.1
FNZU01000007.1	GCF_900109325	Alkalibacterium pelagium	Firmicutes	417	0.49	2638902	0.42	0.07
BJYC01000010.1	GCF_007991315	Alkalibacterium pelagium	Firmicutes	417	0.49	2617530	0.42	0.07
KV917368.1	GCF_002019605	Alkalihalobacillus alkalinitrilicus	Firmicutes	417	0.32	5523573	0.36	0.04
WMEY01000003.1	GCF_009856375	Alkalihalobacillus hwajinpoensis	Firmicutes	417	0.34	4362982	0.4	0.06
CP020814.1	GCF_002109385	Alkalihalobacillus krulwichiae	Firmicutes	417	0.33	4610863	0.38	0.05
SNUX01000002.1	GCF_004375095	Alkalihalobacillus lehensis	Firmicutes	417	0.37	3995080	0.39	0.02
MSLR01000013.1	GCF_001937355	Alkalihalobacillus pseudofirmus	Firmicutes	417	0.32	5280865	0.36	0.04
CP000853.1	GCF_000018325	Alkaliphilus oremlandii OhILAs	Firmicutes	417	0.32	3123558	0.36	0.04
JACCFW010000001.1	GCF_013410455	Allobranchiibius huperziae	Actinobacteria	426	0.71	3722200	0.69	0.02
JACGWU010000001.1	GCF_014137865	Alpinimonas psychrophila	Actinobacteria	429	0.57	2241018	0.58	0.01
WTYO01000006.1	GCF_009827515	Altererythrobacter marinus	Proteobacteria	462	0.66	3001465	0.68	0.02
SDPV01000001.1	GCF_004135625	Altererythrobacter rhizovicinus	Proteobacteria	411	0.69	3007728	0.66	0.03
RSEL01000013.1	GCF_003958625	Altererythrobacter rigui	Proteobacteria	423	0.63	2863004	0.66	0.03
QXFK01000018.1	GCF_003581645	Altererythrobacter sp. Ery1	Proteobacteria	411	0.7	3653105	0.65	0.05
VTOK01000001.1	GCF_009765375	Alteribacillus sp. YIM 98480	Firmicutes	417	0.31	4578569	0.39	0.08
SDLR01000005.1	GCF_004522215	Ammoniphilus sp. YIM 78166	Firmicutes	417	0.33	6576830	0.44	0.11
SDLR01000006.1	GCF_004522215	Ammoniphilus sp. YIM 78166	Firmicutes	417	0.32	6576830	0.44	0.12
SOAM01000003.1	GCF_004364555	Amnibacterium kyonggiense	Actinobacteria	420	0.74	3709865	0.73	0.01
MLQS01000015.1	GCF_001866055	Anaerobacillus alkalidiazotrophicus	Firmicutes	417	0.31	4609363	0.34	0.03
MLQR01000020.1	GCF_001866005	Anaerobacillus alkalilacustris	Firmicutes	417	0.32	4047432	0.35	0.03
FOWD01000058.1	GCF_900115365	Anaerocolumna aminovalerica	Firmicutes	417	0.3	4624179	0.34	0.04
OAOG01000026.1	GCF_900205915	Anaerocolumna aminovalerica	Firmicutes	417	0.3	4589939	0.35	0.05
FZOJ01000035.1	GCF_900188145	Anaerovirgula multivorans	Firmicutes	435	0.47	5388996	0.34	0.13
JMIH01000010.1	GCF_000714815	Anditalea andensis	Bacteroidetes	450	0.46	5429412	0.39	0.07
BBWZ01000069.1	GCF_001015055	Aneurinibacillus tyrosinisolvens	Firmicutes	417	0.3	5693818	0.44	0.14
PVTH01000005.1	GCF_003002875	Arcticibacter pallidicorallinus	Bacteroidetes	438	0.45	4116409	0.44	0.01
QVON01000009.1	GCF_003426735	Arenibacter sp. P308M17	Bacteroidetes	450	0.41	5040562	0.4	0.01
SMDR01000003.1	GCF_006265115	Arenimonas terrae	Proteobacteria	402	0.7	3314558	0.69	0.01
CP013200.1	GCF_001445575	Arthrobacter alpinus	Actinobacteria	444	0.62	4333648	0.6	0.02
PPXB01000003.1	GCF_002909415	Arthrobacter glacialis	Actinobacteria	429	0.63	4249516	0.61	0.02
PPXC01000009.1	GCF_002909445	Arthrobacter glacialis	Actinobacteria	429	0.63	4469153	0.61	0.02
SMZQ01000014.1	GCF_004358765	Arthrobacter nitrophenolicus	Actinobacteria	420	0.67	4614804	0.66	0.01
AOFD01000045.1	GCF_000332815	Arthrobacter nitrophenolicus	Actinobacteria	420	0.66	4389620	0.66	0
RBED01000091.1	GCF_003725815	Arthrobacter oryzae	Actinobacteria	411	0.63	4248670	0.65	0.02
PRKW01000001.1	GCF_002927275	Arthrobacter pityocampae	Actinobacteria	402	0.64	3638078	0.69	0.05
KB895798.1	GCF_000374945	Arthrobacter sp. 161MFSha2.1	Actinobacteria	411	0.63	4572124	0.63	0
CACSJJ010000030.1	GCF_902706295	Arthrobacter sp. 18067	Actinobacteria	411	0.61	5228989	0.62	0.01
FUZB01000003.1	GCF_900168225	Arthrobacter sp. 31Cvi3.1E	Actinobacteria	411	0.63	4538174	0.63	0
JAFW01000001.1	GCF_000526335	Arthrobacter sp. 31Y	Actinobacteria	426	0.59	5079550	0.61	0.02
PJIW01000024.1	GCF_002929755	Arthrobacter sp. 4R501	Actinobacteria	426	0.6	4680270	0.64	0.04
LR732912.1	GCF_902506065	Arthrobacter sp. 9V	Actinobacteria	426	0.59	5107559	0.62	0.03
QMKP01000009.1	GCF_003287955	Arthrobacter sp. AQ5-06	Actinobacteria	411	0.62	4139264	0.64	0.02
FNNR01000017.1	GCF_900106835	Arthrobacter sp. cf158	Actinobacteria	411	0.6	5103453	0.62	0.02
LNUV01000006.1	GCF_001512285	Arthrobacter sp. EpRS71	Actinobacteria	426	0.61	4849450	0.62	0.01
LNUT01000005.1	GCF_001512305	Arthrobacter sp. EPSL27	Actinobacteria	429	0.61	4176054	0.67	0.06
SOBS01000003.1	GCF_004365035	Arthrobacter sp. JUb115	Actinobacteria	411	0.6	4023788	0.6	0
LMON01000024.1	GCF_001423565	Arthrobacter sp. Leaf145	Actinobacteria	411	0.63	4493998	0.63	0
LMPC01000012.1	GCF_001423745	Arthrobacter sp. Leaf337	Actinobacteria	426	0.62	5201172	0.65	0.03
AKKK01000050.1	GCF_000281065	Arthrobacter sp. M2012083	Actinobacteria	411	0.61	4629172	0.61	0
PCPZ01000006.1	GCF_002979865	Arthrobacter sp. MYb214	Actinobacteria	411	0.61	3723429	0.61	0
PCPR01000002.1	GCF_002979775	Arthrobacter sp. MYb23	Actinobacteria	411	0.6	5191664	0.62	0.02
PCPC01000002.1	GCF_002979575	Arthrobacter sp. MYb51	Actinobacteria	411	0.6	5190614	0.62	0.02
FMAT01000007.1	GCF_900094805	Arthrobacter sp. NIO-1057	Actinobacteria	444	0.53	3541821	0.56	0.03
KQ758460.1	GCF_001456945	Arthrobacter sp. NIO-1057	Actinobacteria	444	0.53	3541821	0.56	0.03
FNGC01000001.1	GCF_900102785	Arthrobacter sp. ok362	Actinobacteria	411	0.64	4713489	0.66	0.02
FNGC01000012.1	GCF_900102785	Arthrobacter sp. ok362	Actinobacteria	429	0.62	4713489	0.66	0.04
FNGD01000003.1	GCF_900102895	Arthrobacter sp. ov407	Actinobacteria	411	0.64	4264397	0.66	0.02
CP007595.1	GCF_000785535	Arthrobacter sp. PAMC 25486	Actinobacteria	444	0.64	4593579	0.62	0.02
QKMO01000003.1	GCF_003208335	Arthrobacter sp. RC1.1 241	Actinobacteria	423	0.6	4474317	0.65	0.05
CP003203.1	GCF_000294695	Arthrobacter sp. Rue61a	Actinobacteria	411	0.6	5081038	0.62	0.02
LMSH01000003.1	GCF_001428365	Arthrobacter sp. Soil763	Actinobacteria	429	0.63	3540433	0.68	0.05
MJLT01000001.1	GCF_001766675	Arthrobacter sp. SW1	Actinobacteria	411	0.65	4118123	0.66	0.01
AUPJ01000492.1	GCF_000427315	Arthrobacter sp. TB 26	Actinobacteria	426	0.6	4324615	0.66	0.06
SDXQ01000029.1	GCF_006964045	Arthrobacter sp. TS-15	Actinobacteria	411	0.6	4986722	0.62	0.02
VEGI01000004.1	GCF_007679325	Arthrobacter sp. U41	Actinobacteria	426	0.64	3890769	0.67	0.03
CP015732.1	GCF_001750145	Arthrobacter sp. U41	Actinobacteria	429	0.62	4792631	0.66	0.04
FNYI01000002.1	GCF_900108925	Arthrobacter sp. yr096	Actinobacteria	411	0.6	4959286	0.62	0.02
PVZO01000002.1	GCF_003024475	Arthrobacter woluwensis	Actinobacteria	411	0.67	3646625	0.68	0.01
VEMO01000002.1	GCF_007682295	Arthrobacter woluwensis	Actinobacteria	411	0.66	3662451	0.68	0.02
FNSN01000003.1	GCF_900105345	Arthrobacter woluwensis	Actinobacteria	411	0.66	3859681	0.68	0.02
BCQN01000002.1	GCF_001552095	Arthrobacter woluwensis NBRC 107840	Actinobacteria	411	0.66	3625922	0.68	0.02
SMJU01000020.1	GCF_004348825	Arundinibacter roseus	Bacteroidetes	441	0.46	5828278	0.45	0.01
RHWZ01000029.1	GCF_003938425	Atlantibacter subterranea	Proteobacteria	453	0.47	4792290	0.55	0.08
RHXB01000027.1	GCF_003940265	Atlantibacter subterranea	Proteobacteria	453	0.47	4792855	0.55	0.08
RHXA01000026.1	GCF_003939305	Atlantibacter subterranea	Proteobacteria	453	0.47	4793564	0.55	0.08
CP029832.1	GCF_003233655	Azospirillum ramasamyi	Proteobacteria	417	0.58	6316263	0.67	0.09
VTTK01000021.1	GCF_008365135	Azospirillum sp. Sh1	Proteobacteria	417	0.61	7274603	0.67	0.06
CP029352.1	GCF_003130795	Azospirillum thermophilum	Proteobacteria	429	0.67	6776313	0.69	0.02
JACJIF010000004.1	GCF_014138765	Bacillus aerius	Firmicutes	417	0.41	3701358	0.41	0
JACJIG010000004.1	GCF_014138805	Bacillus aerius	Firmicutes	417	0.41	3702275	0.41	0
JXRO01000017.1	GCF_000831655	Bacillus aerophilus	Firmicutes	417	0.42	3753035	0.41	0.01
CP026008.1	GCF_004101925	Bacillus aerophilus	Firmicutes	417	0.41	3829464	0.41	0
CP009108.1	GCF_001191605	Bacillus altitudinis	Firmicutes	375	0.43	3681784	0.41	0.02
JACAAI010000038.1	GCF_013391615	Bacillus altitudinis	Firmicutes	417	0.42	3737950	0.41	0.01
JABAGM010000002.1	GCF_012844145	Bacillus altitudinis	Firmicutes	417	0.42	3868742	0.41	0.01
CP014165.1	GCF_001543165	Bacillus altitudinis	Firmicutes	417	0.42	3745118	0.41	0.01
CP043559.1	GCF_004563755	Bacillus altitudinis	Firmicutes	417	0.42	3867833	0.41	0.01
JAAIFO010000008.1	GCF_010747395	Bacillus altitudinis	Firmicutes	417	0.42	3684860	0.41	0.01
CP054136.1	GCF_013283915	Bacillus altitudinis	Firmicutes	417	0.42	3879167	0.41	0.01
CP049589.1	GCF_011067205	Bacillus altitudinis	Firmicutes	417	0.41	4041532	0.4	0.01
VFLM01000005.1	GCF_013131835	Bacillus altitudinis	Firmicutes	417	0.41	3883973	0.4	0.01
CABEHU010000055.1	GCF_901542325	Bacillus altitudinis	Firmicutes	417	0.41	3746007	0.41	0
QGGD01000124.1	GCF_003160715	Bacillus altitudinis	Firmicutes	417	0.41	3688424	0.41	0
NVJA01000052.1	GCF_002571755	Bacillus altitudinis	Firmicutes	417	0.41	3696995	0.41	0
VEMF01000006.1	GCF_007682105	Bacillus altitudinis	Firmicutes	417	0.41	3916682	0.41	0
JACAAH010000020.1	GCF_013391605	Bacillus altitudinis	Firmicutes	417	0.41	3794141	0.41	0
VDTU01000004.1	GCF_007671735	Bacillus altitudinis	Firmicutes	417	0.41	3691136	0.41	0
VEJU01000010.1	GCF_007676435	Bacillus altitudinis	Firmicutes	417	0.41	3778594	0.41	0
MEDE01000024.1	GCF_001896335	Bacillus altitudinis	Firmicutes	417	0.41	3747257	0.41	0
JH137747.1	GCF_000225935	Bacillus altitudinis	Firmicutes	417	0.41	3692856	0.41	0
VEKR01000005.1	GCF_007681315	Bacillus altitudinis	Firmicutes	417	0.41	3764965	0.41	0
VEKX01000004.1	GCF_007681435	Bacillus altitudinis	Firmicutes	417	0.41	3765631	0.41	0
QENO01000010.1	GCF_003284495	Bacillus altitudinis	Firmicutes	417	0.41	3746010	0.41	0
FTPN01000004.1	GCF_900156275	Bacillus altitudinis	Firmicutes	417	0.41	3714837	0.41	0
CP024204.1	GCF_002741745	Bacillus altitudinis	Firmicutes	417	0.41	3765752	0.41	0
VEKT01000004.1	GCF_007681345	Bacillus altitudinis	Firmicutes	417	0.41	4226731	0.41	0
PEKO02000009.1	GCF_002753875	Bacillus altitudinis	Firmicutes	417	0.41	3738419	0.41	0
PEKR01000006.1	GCF_002797105	Bacillus altitudinis	Firmicutes	417	0.41	3739340	0.41	0
FZOE01000002.1	GCF_900188195	Bacillus altitudinis	Firmicutes	417	0.41	3717231	0.41	0
VTQS01000004.1	GCF_008764185	Bacillus altitudinis	Firmicutes	417	0.41	3703847	0.41	0
LDPI01000017.1	GCF_001029865	Bacillus altitudinis	Firmicutes	417	0.41	3972159	0.41	0
VEKQ01000004.1	GCF_007681245	Bacillus altitudinis	Firmicutes	417	0.41	4181571	0.41	0
VEKY01000004.1	GCF_007681425	Bacillus altitudinis	Firmicutes	417	0.41	3688696	0.41	0
CP011150.1	GCF_000972685	Bacillus altitudinis	Firmicutes	417	0.41	3745123	0.41	0
MEHW01000052.1	GCF_002042895	Bacillus altitudinis	Firmicutes	417	0.41	3692443	0.41	0
CABVOW010000008.1	GCF_902500235	Bacillus altitudinis	Firmicutes	417	0.41	3727231	0.41	0
QCWN01000010.1	GCF_003064485	Bacillus altitudinis	Firmicutes	417	0.41	3628062	0.41	0
FMAS01000006.1	GCF_900094985	Bacillus altitudinis	Firmicutes	417	0.41	3615064	0.41	0
KQ758581.1	GCF_001457015	Bacillus altitudinis	Firmicutes	417	0.41	3615064	0.41	0
FPJL01000004.1	GCF_900119345	Bacillus altitudinis	Firmicutes	417	0.41	3706009	0.41	0
JXCN01000009.1	GCF_000828455	Bacillus altitudinis	Firmicutes	417	0.41	3719496	0.41	0
CP031774.1	GCF_007923025	Bacillus altitudinis	Firmicutes	423	0.41	3748650	0.41	0
JOVS02000001.1	GCF_000789425	Bacillus altitudinis	Firmicutes	417	0.41	3743699	0.41	0
CP038517.1	GCF_013307105	Bacillus altitudinis	Firmicutes	417	0.41	3755707	0.41	0
CP039020.1	GCF_000299555	Bacillus altitudinis	Firmicutes	417	0.41	3755709	0.41	0
JXAI01000007.1	GCF_000949525	Bacillus altitudinis	Firmicutes	417	0.41	3812514	0.41	0
CP012482.1	GCF_001431785	Bacillus altitudinis	Firmicutes	417	0.41	3787818	0.41	0
CP012330.1	GCF_001700735	Bacillus altitudinis	Firmicutes	417	0.41	3792999	0.41	0
CP012329.1	GCF_001431145	Bacillus altitudinis	Firmicutes	417	0.41	3793419	0.41	0
VTEM01000001.1	GCF_008180475	Bacillus altitudinis	Firmicutes	417	0.41	3826387	0.41	0
QIMF01000015.1	GCF_003217715	Bacillus altitudinis	Firmicutes	417	0.41	3865054	0.41	0
VEKA01000006.1	GCF_007676515	Bacillus altitudinis	Firmicutes	417	0.41	3731520	0.41	0
CP022319.2	GCF_002443015	Bacillus altitudinis	Firmicutes	417	0.41	3844795	0.41	0
CP040514.1	GCF_005849435	Bacillus altitudinis	Firmicutes	417	0.41	3891368	0.41	0
CP018574.1	GCF_001908475	Bacillus altitudinis	Firmicutes	417	0.41	3740896	0.41	0
CP040747.1	GCF_006007905	Bacillus altitudinis	Firmicutes	417	0.41	3716092	0.41	0
VEKH01000006.1	GCF_007681095	Bacillus altitudinis	Firmicutes	417	0.41	3723350	0.41	0
ASJC01000006.1	GCF_000691145	Bacillus altitudinis 41KF2b	Firmicutes	417	0.42	3678935	0.41	0.01
NVEV01000085.1	GCF_002569015	Bacillus aryabhattai	Firmicutes	417	0.33	5410757	0.37	0.04
LDWN01000030.1	GCF_001038965	Bacillus aryabhattai	Firmicutes	417	0.33	5421362	0.37	0.04
LDUV01000049.1	GCF_001043825	Bacillus aryabhattai	Firmicutes	417	0.33	5499219	0.37	0.04
NUTZ01000112.1	GCF_002588685	Bacillus aryabhattai	Firmicutes	417	0.33	5381867	0.38	0.05
CAJCKP010000033.1	GCF_903971025	Bacillus aryabhattai	Firmicutes	417	0.32	5632564	0.37	0.05
CAJCKZ010000033.1	GCF_903971035	Bacillus aryabhattai	Firmicutes	417	0.32	5475026	0.37	0.05
JACJHT010000022.1	GCF_014138775	Bacillus aryabhattai	Firmicutes	417	0.32	6054250	0.37	0.05
JABVCI010000008.1	GCF_013372535	Bacillus aryabhattai	Firmicutes	417	0.32	5172894	0.38	0.06
JYOO01000061.1	GCF_000956595	Bacillus aryabhattai B8W22	Firmicutes	417	0.32	5095483	0.37	0.05
LSBB01000001.1	GCF_001584335	Bacillus atrophaeus	Firmicutes	417	0.32	4159686	0.43	0.11
BJNX01000004.1	GCF_006539905	Bacillus atrophaeus	Firmicutes	417	0.32	4139925	0.43	0.11
BCVV01000013.1	GCF_001591925	Bacillus atrophaeus NBRC 15539	Firmicutes	417	0.32	4158197	0.43	0.11
LGYN01000029.1	GCF_001307105	Bacillus australimaris	Firmicutes	417	0.38	3649005	0.41	0.03
JJRY01000016.1	GCF_000708505	Bacillus azotoformans MEV2011	Firmicutes	417	0.34	4703886	0.37	0.03
RJVS01000025.1	GCF_004124315	Bacillus cabrialesii	Firmicutes	417	0.33	4076707	0.44	0.11
NPBT01000001.1	GCF_002271635	Bacillus circulans	Firmicutes	417	0.35	5011722	0.35	0
NPBO01000058.1	GCF_002271995	Bacillus circulans	Firmicutes	417	0.35	5032871	0.35	0
VIVZ01000003.1	GCF_007829095	Bacillus circulans	Firmicutes	417	0.35	5062707	0.35	0
CP026033.1	GCF_003726115	Bacillus circulans	Firmicutes	417	0.35	5274417	0.35	0
CP026031.1	GCF_003726095	Bacillus circulans	Firmicutes	417	0.35	5175203	0.35	0
NPBQ01000021.1	GCF_002271985	Bacillus circulans	Firmicutes	417	0.35	5096340	0.35	0
JABRVN010000204.1	GCF_013266835	Bacillus circulans	Firmicutes	417	0.35	5228268	0.35	0
JABRVO010000026.1	GCF_013266795	Bacillus circulans	Firmicutes	417	0.35	5049762	0.35	0
CP053315.1	GCF_013138395	Bacillus circulans	Firmicutes	417	0.35	5398834	0.35	0
NPBG01000059.1	GCF_002272125	Bacillus circulans	Firmicutes	417	0.34	5034511	0.35	0.01
LDPH01000002.1	GCF_001029855	Bacillus circulans	Firmicutes	417	0.34	5454271	0.35	0.01
CP053989.1	GCF_013267435	Bacillus circulans	Firmicutes	417	0.34	5179558	0.35	0.01
BCVE01000001.1	GCF_001591585	Bacillus circulans NBRC 13626	Firmicutes	417	0.34	5097246	0.35	0.01
LT707409.1	GCF_900156875	Bacillus dakarensis	Firmicutes	417	0.34	5481671	0.38	0.04
FNIL01000002.1	GCF_900103955	Bacillus daliensis	Firmicutes	417	0.4	3778165	0.42	0.02
KQ758482.1	GCF_001456935	Bacillus enclensis	Firmicutes	417	0.42	4481988	0.44	0.02
FMAU01000001.1	GCF_900094975	Bacillus enclensis	Firmicutes	417	0.42	4481988	0.44	0.02
LWAI01000010.1	GCF_003269975	Bacillus endophyticus	Firmicutes	417	0.33	5379838	0.36	0.03
LWAG01000023.1	GCF_003269955	Bacillus endophyticus	Firmicutes	417	0.33	5318960	0.36	0.03
ALIM01000005.1	GCF_000283255	Bacillus filamentosus	Firmicutes	417	0.32	5107189	0.36	0.04
KB894687.1	GCF_000374565	Bacillus fordii DSM 16014 = CIP 108821	Firmicutes	417	0.3	4509444	0.41	0.11
QYTU02000052.1	GCF_003605365	Bacillus fortis	Firmicutes	414	0.31	3607409	0.43	0.12
LR134328.1	GCF_900636945	Bacillus freudenreichii	Firmicutes	417	0.34	4368765	0.42	0.08
LR134328.1	GCF_900636945	Bacillus freudenreichii	Firmicutes	417	0.32	4368765	0.42	0.1
SCFM01000077.1	GCF_004138295	Bacillus funiculus	Firmicutes	417	0.33	5447711	0.4	0.07
KV917375.1	GCF_002019665	Bacillus halmapalus	Firmicutes	417	0.3	4701879	0.37	0.07
SEHK01000006.1	GCF_004146125	Bacillus infantis	Firmicutes	417	0.37	5001688	0.45	0.08
VTES01000003.1	GCF_008180695	Bacillus infantis	Firmicutes	417	0.37	5168596	0.45	0.08
CP006643.1	GCF_000473245	Bacillus infantis NRRL B-14911	Firmicutes	417	0.37	4884713	0.46	0.09
CP011051.1	GCF_000959025	Bacillus intestinalis	Firmicutes	417	0.32	4031727	0.43	0.11
KN049967.1	GCF_000743215	Bacillus intestinalis	Firmicutes	417	0.32	4043115	0.43	0.11
VBUQ01000087.1	GCF_005771655	Bacillus intestinalis	Firmicutes	417	0.32	3989621	0.44	0.12
BCVW01000003.1	GCF_001591945	Bacillus krulwichiae NBRC 102362	Firmicutes	417	0.33	4519503	0.37	0.04
WMIB01000009.1	GCF_009711125	Bacillus mangrovi	Firmicutes	414	0.4	4067303	0.46	0.06
LT904902.1	GCF_900199725	Bacillus massiliogabonensis	Firmicutes	417	0.31	5231817	0.37	0.06
NUKD01000004.1	GCF_002576235	Bacillus megaterium	Firmicutes	417	0.33	6002747	0.37	0.04
NVMV01000020.1	GCF_002552565	Bacillus megaterium	Firmicutes	417	0.33	5321764	0.37	0.04
NTZG01000053.1	GCF_002559335	Bacillus megaterium	Firmicutes	417	0.33	5824724	0.37	0.04
NUWZ01000049.1	GCF_002566345	Bacillus megaterium	Firmicutes	417	0.33	5550488	0.37	0.04
NTWY01000079.1	GCF_002562515	Bacillus megaterium	Firmicutes	417	0.33	5757646	0.37	0.04
NUVO01000014.1	GCF_002566035	Bacillus megaterium	Firmicutes	417	0.33	6065517	0.37	0.04
NVBQ01000019.1	GCF_002568195	Bacillus megaterium	Firmicutes	417	0.33	5361395	0.37	0.04
NUVY01000045.1	GCF_002565335	Bacillus megaterium	Firmicutes	417	0.33	6003007	0.37	0.04
NUWI01000013.1	GCF_002564705	Bacillus megaterium	Firmicutes	417	0.33	5426973	0.37	0.04
NUMB01000063.1	GCF_002577645	Bacillus megaterium	Firmicutes	417	0.33	5973353	0.37	0.04
NUPF01000011.1	GCF_002586045	Bacillus megaterium	Firmicutes	417	0.33	5190353	0.37	0.04
NUZS01000088.1	GCF_002566965	Bacillus megaterium	Firmicutes	417	0.33	5915645	0.37	0.04
VDTN01000017.1	GCF_007672925	Bacillus megaterium	Firmicutes	417	0.33	5271307	0.37	0.04
NVKU01000111.1	GCF_002551875	Bacillus megaterium	Firmicutes	417	0.33	6018513	0.37	0.04
NTRV01000040.1	GCF_002560705	Bacillus megaterium	Firmicutes	417	0.33	5873408	0.37	0.04
NVKD01000036.1	GCF_002552835	Bacillus megaterium	Firmicutes	417	0.33	6092226	0.37	0.04
NVNE01000017.1	GCF_002550995	Bacillus megaterium	Firmicutes	417	0.33	6082026	0.37	0.04
NUOQ01000012.1	GCF_002585805	Bacillus megaterium	Firmicutes	417	0.33	5872152	0.37	0.04
NTYL01000055.1	GCF_002559285	Bacillus megaterium	Firmicutes	417	0.33	5752868	0.37	0.04
NUKK01000061.1	GCF_002576315	Bacillus megaterium	Firmicutes	417	0.33	5818223	0.37	0.04
NVKN01000005.1	GCF_002552955	Bacillus megaterium	Firmicutes	417	0.33	5990546	0.37	0.04
NTTT01000026.1	GCF_002561125	Bacillus megaterium	Firmicutes	417	0.33	5933109	0.37	0.04
VDST01000026.1	GCF_007672525	Bacillus megaterium	Firmicutes	417	0.33	5520005	0.37	0.04
NUIR01000021.1	GCF_002575735	Bacillus megaterium	Firmicutes	417	0.33	6099229	0.37	0.04
NUKX01000032.1	GCF_002577035	Bacillus megaterium	Firmicutes	417	0.33	5784810	0.37	0.04
MRUF01000041.1	GCF_001937775	Bacillus megaterium	Firmicutes	417	0.33	5974410	0.37	0.04
NUZX01000033.1	GCF_002567045	Bacillus megaterium	Firmicutes	417	0.33	5784293	0.37	0.04
NUKI01000085.1	GCF_002577015	Bacillus megaterium	Firmicutes	417	0.33	6060373	0.37	0.04
NUZC01000014.1	GCF_002565155	Bacillus megaterium	Firmicutes	417	0.33	5858387	0.37	0.04
NUIA01000007.1	GCF_002575465	Bacillus megaterium	Firmicutes	417	0.33	6114345	0.37	0.04
NVLN01000008.1	GCF_002552135	Bacillus megaterium	Firmicutes	417	0.33	5439139	0.37	0.04
NTTN01000022.1	GCF_002561015	Bacillus megaterium	Firmicutes	417	0.33	5430055	0.37	0.04
VEAZ01000031.1	GCF_007674145	Bacillus megaterium	Firmicutes	417	0.33	5649004	0.37	0.04
NVCR01000041.1	GCF_002568305	Bacillus megaterium	Firmicutes	417	0.33	5851041	0.37	0.04
NUKU01000016.1	GCF_002576505	Bacillus megaterium	Firmicutes	417	0.33	6017010	0.37	0.04
NTWH01000021.1	GCF_002562195	Bacillus megaterium	Firmicutes	417	0.33	5736173	0.37	0.04
NULX01000016.1	GCF_002577555	Bacillus megaterium	Firmicutes	417	0.33	6067869	0.37	0.04
NUWQ01000091.1	GCF_002566285	Bacillus megaterium	Firmicutes	417	0.33	6022330	0.37	0.04
JACZID010000051.1	GCF_014892475	Bacillus megaterium	Firmicutes	417	0.33	6183957	0.37	0.04
JABXFF010000094.1	GCF_013375615	Bacillus megaterium	Firmicutes	417	0.33	6160258	0.37	0.04
NTVG01000041.1	GCF_002557935	Bacillus megaterium	Firmicutes	417	0.33	5898346	0.37	0.04
CP045270.1	GCF_013146705	Bacillus megaterium	Firmicutes	417	0.32	6872701	0.36	0.04
CP058270.1	GCF_013389435	Bacillus megaterium	Firmicutes	417	0.33	5984922	0.37	0.04
RYZX01000024.1	GCF_004150295	Bacillus megaterium	Firmicutes	417	0.32	5572365	0.37	0.05
NTUU01000033.1	GCF_002561515	Bacillus megaterium	Firmicutes	417	0.32	5630529	0.37	0.05
NUQA01000040.1	GCF_002586445	Bacillus megaterium	Firmicutes	417	0.32	5932001	0.37	0.05
NUZZ01000041.1	GCF_002567075	Bacillus megaterium	Firmicutes	417	0.32	5862733	0.37	0.05
JACYNX010000016.1	GCF_014839485	Bacillus megaterium	Firmicutes	417	0.32	5775775	0.37	0.05
VECD01000020.1	GCF_007677165	Bacillus megaterium	Firmicutes	417	0.32	5248653	0.37	0.05
NTRQ01000020.1	GCF_002560595	Bacillus megaterium	Firmicutes	417	0.33	5130959	0.38	0.05
VYTX01000021.1	GCF_009728545	Bacillus megaterium	Firmicutes	417	0.32	5817483	0.37	0.05
NUFL01000043.1	GCF_002574105	Bacillus megaterium	Firmicutes	417	0.32	5846869	0.37	0.05
NUIN01000035.1	GCF_002575685	Bacillus megaterium	Firmicutes	417	0.32	5643538	0.37	0.05
NVEG01000013.1	GCF_002570645	Bacillus megaterium	Firmicutes	417	0.32	5854016	0.37	0.05
NVDJ01000079.1	GCF_002571125	Bacillus megaterium	Firmicutes	417	0.32	5968560	0.37	0.05
NUXL01000013.1	GCF_002566435	Bacillus megaterium	Firmicutes	417	0.32	5815091	0.37	0.05
NUZT01000037.1	GCF_002566985	Bacillus megaterium	Firmicutes	417	0.32	6060134	0.37	0.05
NTYW01000001.1	GCF_002558805	Bacillus megaterium	Firmicutes	417	0.32	5973872	0.37	0.05
PQWM01000041.1	GCF_003382345	Bacillus megaterium	Firmicutes	417	0.32	5920616	0.37	0.05
LUCO01000040.1	GCF_001593805	Bacillus megaterium	Firmicutes	417	0.32	6263758	0.37	0.05
AZUJ01000036.1	GCF_000527015	Bacillus megaterium	Firmicutes	417	0.32	5460379	0.37	0.05
CP018880.1	GCF_002009195	Bacillus megaterium	Firmicutes	417	0.32	5610875	0.37	0.05
NTVK01000027.1	GCF_002558155	Bacillus megaterium	Firmicutes	417	0.31	5315331	0.37	0.06
NVAW01000032.1	GCF_002567645	Bacillus megaterium	Firmicutes	417	0.31	5325730	0.37	0.06
NUHQ01000081.1	GCF_002575285	Bacillus megaterium	Firmicutes	417	0.31	5888189	0.37	0.06
NUWY01000030.1	GCF_002565535	Bacillus megaterium	Firmicutes	417	0.31	5688351	0.37	0.06
NUVK01000005.1	GCF_002566025	Bacillus megaterium	Firmicutes	417	0.31	5940000	0.37	0.06
NVEP01000018.1	GCF_002570715	Bacillus megaterium	Firmicutes	417	0.31	5429875	0.37	0.06
NTZT01000021.1	GCF_002559475	Bacillus megaterium	Firmicutes	417	0.31	5891653	0.37	0.06
VFPY01000015.1	GCF_006716955	Bacillus megaterium	Firmicutes	417	0.31	5388835	0.37	0.06
CP031776.1	GCF_007923105	Bacillus megaterium	Firmicutes	417	0.31	6169081	0.37	0.06
NKAQ01000012.1	GCF_009935415	Bacillus megaterium	Firmicutes	417	0.31	5600120	0.37	0.06
POTF01000039.1	GCF_002888675	Bacillus megaterium	Firmicutes	417	0.32	5022643	0.38	0.06
NUKH01000134.1	GCF_002576935	Bacillus megaterium	Firmicutes	417	0.31	5127880	0.38	0.07
CP051128.1	GCF_012275205	Bacillus megaterium	Firmicutes	417	0.31	6468885	0.38	0.07
VXLA01000111.1	GCF_008693225	Bacillus megaterium	Firmicutes	417	0.31	5165917	0.38	0.07
CP032537.1	GCF_000334875	Bacillus megaterium NCT-2	Firmicutes	417	0.32	5883957	0.37	0.05
VDZC01000018.1	GCF_007673295	Bacillus megaterium Q3	Firmicutes	417	0.32	5503411	0.38	0.06
CP001986.1	GCF_000025825	Bacillus megaterium QM B1551	Firmicutes	417	0.32	5523192	0.37	0.05
NSEA01000021.1	GCF_002734285	Bacillus onubensis	Firmicutes	417	0.34	4721466	0.37	0.03
NSEB01000012.1	GCF_002734215	Bacillus onubensis	Firmicutes	417	0.33	4848595	0.37	0.04
ANOK01000003.1	GCF_000331575	Bacillus oryziterrae	Firmicutes	417	0.32	3575797	0.36	0.04
OVSL01000023.1	GCF_900411365	Bacillus pumilus	Firmicutes	417	0.42	3690614	0.41	0.01
CP010997.1	GCF_001578165	Bacillus pumilus	Firmicutes	417	0.42	3860091	0.41	0.01
CP011109.1	GCF_001687085	Bacillus pumilus	Firmicutes	417	0.42	3659360	0.41	0.01
AP014928.1	GCF_001548215	Bacillus pumilus	Firmicutes	417	0.41	3723433	0.41	0
CP007436.1	GCF_000590455	Bacillus pumilus	Firmicutes	417	0.41	3763493	0.41	0
PVQT01000005.1	GCF_002998365	Bacillus pumilus	Firmicutes	417	0.4	3697756	0.41	0.01
VEGN01000003.1	GCF_007679485	Bacillus pumilus	Firmicutes	417	0.39	4082580	0.4	0.01
VDOS01000003.1	GCF_007666215	Bacillus pumilus	Firmicutes	417	0.39	4095968	0.4	0.01
VECA01000004.1	GCF_007677125	Bacillus pumilus	Firmicutes	417	0.39	3971384	0.4	0.01
VECC01000004.1	GCF_007677155	Bacillus pumilus	Firmicutes	417	0.39	3973701	0.4	0.01
VEEZ01000026.1	GCF_007678705	Bacillus pumilus	Firmicutes	417	0.39	3982368	0.4	0.01
VEDZ01000004.1	GCF_007678135	Bacillus pumilus	Firmicutes	417	0.39	4134420	0.4	0.01
VEDV01000028.1	GCF_007678035	Bacillus pumilus	Firmicutes	417	0.39	3973701	0.4	0.01
VEAH01000003.1	GCF_007673765	Bacillus pumilus	Firmicutes	417	0.39	4011052	0.4	0.01
LYXP01000032.1	GCF_001675655	Bacillus pumilus	Firmicutes	417	0.39	3824835	0.41	0.02
JACJVG010000016.1	GCF_014212075	Bacillus pumilus	Firmicutes	417	0.39	3859407	0.41	0.02
PTXV01000003.1	GCF_003020795	Bacillus pumilus	Firmicutes	417	0.39	3640519	0.41	0.02
VSRW01000005.1	GCF_012934255	Bacillus pumilus	Firmicutes	417	0.39	3667128	0.41	0.02
RWKR01000027.1	GCF_003985025	Bacillus pumilus	Firmicutes	417	0.39	3672922	0.41	0.02
QJJE01000007.1	GCF_003265785	Bacillus pumilus	Firmicutes	417	0.39	3656744	0.41	0.02
PVQX01000003.1	GCF_002998415	Bacillus pumilus	Firmicutes	417	0.39	3770927	0.41	0.02
LFGZ01000001.1	GCF_001183525	Bacillus pumilus	Firmicutes	417	0.39	3643624	0.41	0.02
PVQU01000006.1	GCF_002998335	Bacillus pumilus	Firmicutes	417	0.39	3766320	0.41	0.02
QLVI01000006.1	GCF_003301255	Bacillus pumilus	Firmicutes	417	0.39	3724869	0.41	0.02
VEGQ01000004.1	GCF_007679515	Bacillus pumilus	Firmicutes	417	0.39	4022189	0.41	0.02
LT906438.1	GCF_900186955	Bacillus pumilus	Firmicutes	417	0.39	3855667	0.41	0.02
PVQV01000005.1	GCF_002998475	Bacillus pumilus	Firmicutes	417	0.39	3798185	0.41	0.02
LBDK01000060.1	GCF_001017485	Bacillus pumilus	Firmicutes	417	0.39	3795691	0.41	0.02
VTEO01000009.1	GCF_008245265	Bacillus pumilus	Firmicutes	417	0.39	3688733	0.41	0.02
VTEP01000009.1	GCF_008180525	Bacillus pumilus	Firmicutes	417	0.39	3687435	0.41	0.02
CP027116.1	GCF_003431975	Bacillus pumilus	Firmicutes	417	0.39	4055884	0.41	0.02
VTEN01000012.1	GCF_008180455	Bacillus pumilus	Firmicutes	417	0.39	4024237	0.41	0.02
VDMZ01000006.1	GCF_007665325	Bacillus pumilus	Firmicutes	417	0.38	3809112	0.4	0.02
VEGK01000022.1	GCF_007679415	Bacillus pumilus	Firmicutes	417	0.38	4039762	0.4	0.02
VEFG01000016.1	GCF_007678815	Bacillus pumilus	Firmicutes	417	0.38	4115291	0.4	0.02
VEAD01000012.1	GCF_007673705	Bacillus pumilus	Firmicutes	417	0.38	4077342	0.4	0.02
VDRF01000009.1	GCF_007667505	Bacillus pumilus	Firmicutes	417	0.38	4027680	0.4	0.02
VEBP01000019.1	GCF_007676865	Bacillus pumilus	Firmicutes	417	0.38	4030902	0.4	0.02
VDOL01000010.1	GCF_007666085	Bacillus pumilus	Firmicutes	417	0.38	3946221	0.4	0.02
VDRE01000010.1	GCF_007667475	Bacillus pumilus	Firmicutes	417	0.38	4150391	0.4	0.02
VEBB01000010.1	GCF_007674165	Bacillus pumilus	Firmicutes	417	0.38	4051268	0.4	0.02
SZNF01000004.1	GCF_005217785	Bacillus pumilus	Firmicutes	417	0.39	3779777	0.42	0.03
VEGM01000004.1	GCF_007679395	Bacillus pumilus	Firmicutes	417	0.38	3853731	0.41	0.03
MULS01000001.1	GCF_003034105	Bacillus pumilus	Firmicutes	417	0.38	3684250	0.41	0.03
VEGA01000011.1	GCF_007679215	Bacillus pumilus	Firmicutes	417	0.38	4092542	0.41	0.03
JACRXT010000007.1	GCF_014305695	Bacillus pumilus	Firmicutes	417	0.38	3659631	0.41	0.03
JACNZQ010000007.1	GCF_014267725	Bacillus pumilus	Firmicutes	417	0.38	3659976	0.41	0.03
JACRYK010000007.1	GCF_014306075	Bacillus pumilus	Firmicutes	417	0.38	3659643	0.41	0.03
JACNZZ010000006.1	GCF_014269985	Bacillus pumilus	Firmicutes	417	0.38	3662503	0.41	0.03
JACRYE010000006.1	GCF_014305915	Bacillus pumilus	Firmicutes	417	0.38	3666375	0.41	0.03
JACRXX010000006.1	GCF_014305795	Bacillus pumilus	Firmicutes	417	0.38	3660017	0.41	0.03
JACNZG010000005.1	GCF_014267505	Bacillus pumilus	Firmicutes	417	0.38	3663484	0.41	0.03
JACRXW010000007.1	GCF_014305805	Bacillus pumilus	Firmicutes	417	0.38	3662998	0.41	0.03
JACNZW010000007.1	GCF_014267745	Bacillus pumilus	Firmicutes	417	0.38	3663997	0.41	0.03
JACRXD010000006.1	GCF_014305445	Bacillus pumilus	Firmicutes	417	0.38	3659482	0.41	0.03
JACNZB010000007.1	GCF_014267525	Bacillus pumilus	Firmicutes	417	0.38	3659204	0.41	0.03
JACNZP010000011.1	GCF_014267775	Bacillus pumilus	Firmicutes	417	0.38	3660984	0.41	0.03
JACNYZ010000007.1	GCF_014267445	Bacillus pumilus	Firmicutes	417	0.38	3661894	0.41	0.03
JACRXL010000009.1	GCF_014305495	Bacillus pumilus	Firmicutes	417	0.38	3658510	0.41	0.03
JACRYG010000007.1	GCF_014305975	Bacillus pumilus	Firmicutes	417	0.38	3658134	0.41	0.03
JACRYD010000007.1	GCF_014305875	Bacillus pumilus	Firmicutes	417	0.38	3659826	0.41	0.03
JACOAC010000011.1	GCF_014269905	Bacillus pumilus	Firmicutes	417	0.38	3666111	0.41	0.03
JACNZT010000005.1	GCF_014267805	Bacillus pumilus	Firmicutes	417	0.38	3659776	0.41	0.03
JACRXO010000005.1	GCF_014305595	Bacillus pumilus	Firmicutes	417	0.38	3663323	0.41	0.03
JACNZA010000007.1	GCF_014267545	Bacillus pumilus	Firmicutes	417	0.38	3660069	0.41	0.03
JACNZH010000014.1	GCF_014267625	Bacillus pumilus	Firmicutes	417	0.38	3665193	0.41	0.03
JACRXF010000007.1	GCF_014305435	Bacillus pumilus	Firmicutes	417	0.38	3658623	0.41	0.03
JACNZJ010000006.1	GCF_014267665	Bacillus pumilus	Firmicutes	417	0.38	3659812	0.41	0.03
JACRYI010000008.1	GCF_014306015	Bacillus pumilus	Firmicutes	417	0.38	3659619	0.41	0.03
JACNYX010000008.1	GCF_014267985	Bacillus pumilus	Firmicutes	417	0.38	3659001	0.41	0.03
JACRXS010000007.1	GCF_014305705	Bacillus pumilus	Firmicutes	417	0.38	3659119	0.41	0.03
JACRYH010000007.1	GCF_014306025	Bacillus pumilus	Firmicutes	417	0.38	3662185	0.41	0.03
JACRYC010000007.1	GCF_014305925	Bacillus pumilus	Firmicutes	417	0.38	3658298	0.41	0.03
JACNZY010000004.1	GCF_014269915	Bacillus pumilus	Firmicutes	417	0.38	3661938	0.41	0.03
VDNG01000005.1	GCF_007665445	Bacillus pumilus	Firmicutes	417	0.38	3672525	0.41	0.03
VDRN01000005.1	GCF_007667685	Bacillus pumilus	Firmicutes	417	0.38	3664394	0.41	0.03
JACRXK010000007.1	GCF_014305555	Bacillus pumilus	Firmicutes	417	0.38	3659119	0.41	0.03
JACRYJ010000008.1	GCF_014306035	Bacillus pumilus	Firmicutes	417	0.38	3659606	0.41	0.03
JACOAD010000007.1	GCF_014269895	Bacillus pumilus	Firmicutes	417	0.38	3658863	0.41	0.03
JACRXY010000008.1	GCF_014305785	Bacillus pumilus	Firmicutes	417	0.38	3658347	0.41	0.03
JACRXI010000004.1	GCF_014305505	Bacillus pumilus	Firmicutes	417	0.38	3660182	0.41	0.03
JACNZI010000011.1	GCF_014267605	Bacillus pumilus	Firmicutes	417	0.38	3659375	0.41	0.03
JACRXP010000010.1	GCF_014305655	Bacillus pumilus	Firmicutes	417	0.38	3662500	0.41	0.03
JACNZC010000006.1	GCF_014267435	Bacillus pumilus	Firmicutes	417	0.38	3660097	0.41	0.03
JACRYB010000007.1	GCF_014305895	Bacillus pumilus	Firmicutes	417	0.38	3658239	0.41	0.03
JACRXR010000010.1	GCF_014305685	Bacillus pumilus	Firmicutes	417	0.38	3659330	0.41	0.03
JACNZR010000007.1	GCF_014267845	Bacillus pumilus	Firmicutes	417	0.38	3658327	0.41	0.03
JACRXZ010000007.1	GCF_014305855	Bacillus pumilus	Firmicutes	417	0.38	3626528	0.41	0.03
JACNZM010000007.1	GCF_014267855	Bacillus pumilus	Firmicutes	417	0.38	3658659	0.41	0.03
JACRXU010000007.1	GCF_014305755	Bacillus pumilus	Firmicutes	417	0.38	3657029	0.41	0.03
JACNZS010000006.1	GCF_014267815	Bacillus pumilus	Firmicutes	417	0.38	3661334	0.41	0.03
JACRYA010000008.1	GCF_014305905	Bacillus pumilus	Firmicutes	417	0.38	3657206	0.41	0.03
JACOAA010000006.1	GCF_014267685	Bacillus pumilus	Firmicutes	417	0.38	3658894	0.41	0.03
JACNZV010000008.1	GCF_014270045	Bacillus pumilus	Firmicutes	417	0.38	3663854	0.41	0.03
JACRXN010000011.1	GCF_014305635	Bacillus pumilus	Firmicutes	417	0.38	3658708	0.41	0.03
JACNZK010000007.1	GCF_014267905	Bacillus pumilus	Firmicutes	417	0.38	3657362	0.41	0.03
JACRXQ010000024.1	GCF_014305675	Bacillus pumilus	Firmicutes	417	0.38	3658600	0.41	0.03
JACRXJ010000011.1	GCF_014305565	Bacillus pumilus	Firmicutes	417	0.38	3658074	0.41	0.03
JACRXM010000007.1	GCF_014305605	Bacillus pumilus	Firmicutes	417	0.38	3658274	0.41	0.03
JACNZD010000007.1	GCF_014267515	Bacillus pumilus	Firmicutes	417	0.38	3658442	0.41	0.03
JACNYY010000035.1	GCF_014267415	Bacillus pumilus	Firmicutes	417	0.38	3664791	0.41	0.03
JACNZU010000007.1	GCF_014267915	Bacillus pumilus	Firmicutes	417	0.38	3659123	0.41	0.03
JACRXG010000007.1	GCF_014305455	Bacillus pumilus	Firmicutes	417	0.38	3657517	0.41	0.03
JACNZE010000007.1	GCF_014267585	Bacillus pumilus	Firmicutes	417	0.38	3658363	0.41	0.03
JACRYF010000011.1	GCF_014305985	Bacillus pumilus	Firmicutes	417	0.38	3660548	0.41	0.03
MIJA01000042.1	GCF_002174275	Bacillus pumilus	Firmicutes	417	0.38	3691880	0.41	0.03
JACNZO010000002.1	GCF_014267755	Bacillus pumilus	Firmicutes	417	0.38	3660148	0.41	0.03
JACRXE010000008.1	GCF_014305375	Bacillus pumilus	Firmicutes	417	0.38	3657612	0.41	0.03
JACRXV010000006.1	GCF_014305775	Bacillus pumilus	Firmicutes	417	0.38	3659664	0.41	0.03
JACOAB010000008.1	GCF_014269965	Bacillus pumilus	Firmicutes	417	0.38	3686923	0.41	0.03
JACNZL010000007.1	GCF_014267695	Bacillus pumilus	Firmicutes	417	0.38	3657162	0.41	0.03
JACNZX010000007.1	GCF_014270025	Bacillus pumilus	Firmicutes	417	0.38	3657987	0.41	0.03
JACNZF010000010.1	GCF_014267635	Bacillus pumilus	Firmicutes	417	0.38	3657275	0.41	0.03
JOJX02000003.1	GCF_000714495	Bacillus pumilus	Firmicutes	417	0.38	3572739	0.41	0.03
JHUD02000003.1	GCF_000691485	Bacillus pumilus	Firmicutes	417	0.38	3577758	0.41	0.03
VEEM01000006.1	GCF_007678395	Bacillus pumilus	Firmicutes	417	0.38	3682458	0.41	0.03
QJIZ01000009.1	GCF_003265805	Bacillus pumilus	Firmicutes	417	0.38	3803730	0.41	0.03
LNCN01000005.1	GCF_001444515	Bacillus pumilus	Firmicutes	417	0.38	3669912	0.41	0.03
JACNZN010000009.1	GCF_014267875	Bacillus pumilus	Firmicutes	417	0.38	3664902	0.41	0.03
VEBN01000004.1	GCF_007676815	Bacillus pumilus	Firmicutes	417	0.38	4068700	0.41	0.03
CP029464.1	GCF_004006455	Bacillus pumilus	Firmicutes	417	0.38	3640542	0.41	0.03
JXCL01000004.1	GCF_000828345	Bacillus pumilus	Firmicutes	417	0.38	3887138	0.41	0.03
CP058951.1	GCF_013423765	Bacillus pumilus	Firmicutes	417	0.38	3854893	0.41	0.03
JACRUW010000007.1	GCF_014305055	Bacillus pumilus	Firmicutes	417	0.38	3654834	0.41	0.03
CP016784.1	GCF_001704975	Bacillus pumilus	Firmicutes	417	0.38	3710774	0.41	0.03
CP027034.1	GCF_003571425	Bacillus pumilus	Firmicutes	417	0.38	3747740	0.41	0.03
CP047089.1	GCF_009937765	Bacillus pumilus	Firmicutes	417	0.38	3774709	0.41	0.03
CP060799.1	GCF_014489355	Bacillus pumilus	Firmicutes	417	0.38	3737918	0.41	0.03
CP011007.1	GCF_001578205	Bacillus pumilus	Firmicutes	417	0.38	3878815	0.41	0.03
PEKP01000004.1	GCF_002753815	Bacillus pumilus	Firmicutes	417	0.37	3626971	0.41	0.04
ABRX01000007.1	GCF_000172815	Bacillus pumilus ATCC 7061	Firmicutes	417	0.39	3833998	0.41	0.02
AYTK01000018.1	GCF_000508145	Bacillus pumilus INR7	Firmicutes	417	0.42	3681709	0.41	0.01
VEGX01000025.1	GCF_007679675	Bacillus pumilus SAFR-032	Firmicutes	417	0.39	3985421	0.4	0.01
VEHA01000004.1	GCF_007679755	Bacillus pumilus SAFR-032	Firmicutes	417	0.39	4114442	0.4	0.01
VEIC01000026.1	GCF_007680335	Bacillus pumilus SAFR-032	Firmicutes	417	0.39	3945381	0.4	0.01
VEGY01000003.1	GCF_007679665	Bacillus pumilus SAFR-032	Firmicutes	417	0.39	4080397	0.4	0.01
VEBS01000030.1	GCF_007676935	Bacillus pumilus SAFR-032	Firmicutes	417	0.39	3999604	0.4	0.01
VEIS01000014.1	GCF_007680695	Bacillus pumilus SAFR-032	Firmicutes	417	0.38	3899553	0.41	0.03
VEIA01000007.1	GCF_007680315	Bacillus pumilus SAFR-032	Firmicutes	417	0.38	3851627	0.41	0.03
VEHU01000008.1	GCF_007680195	Bacillus pumilus SAFR-032	Firmicutes	417	0.38	3834623	0.41	0.03
VEHD01000011.1	GCF_007679805	Bacillus pumilus SAFR-032	Firmicutes	417	0.38	3969086	0.41	0.03
VEAS01000008.1	GCF_007674015	Bacillus pumilus SAFR-032	Firmicutes	417	0.38	4251184	0.41	0.03
CP000813.4	GCF_000017885	Bacillus pumilus SAFR-032	Firmicutes	417	0.38	3704641	0.41	0.03
JXCM01000019.1	GCF_000828375	Bacillus safensis	Firmicutes	417	0.4	3671348	0.41	0.01
CP015611.1	GCF_001938705	Bacillus safensis	Firmicutes	417	0.4	3741804	0.41	0.01
CP015610.1	GCF_001938685	Bacillus safensis	Firmicutes	417	0.4	3735181	0.41	0.01
CYHK01000002.1	GCF_001286985	Bacillus safensis	Firmicutes	417	0.4	3758903	0.41	0.01
VTRC01000008.1	GCF_008764375	Bacillus safensis	Firmicutes	417	0.39	4120250	0.4	0.01
WCHP01000004.1	GCF_009017205	Bacillus safensis	Firmicutes	417	0.39	3718887	0.41	0.02
LDUS01000007.1	GCF_001043695	Bacillus safensis	Firmicutes	417	0.39	3671006	0.41	0.02
WCHQ01000005.1	GCF_009017215	Bacillus safensis	Firmicutes	417	0.39	3815098	0.41	0.02
LDWT01000002.1	GCF_001038765	Bacillus safensis	Firmicutes	417	0.39	3670024	0.41	0.02
LZRH01000015.1	GCF_001677975	Bacillus safensis	Firmicutes	417	0.39	3612784	0.41	0.02
AUYP01000052.1	GCF_000444805	Bacillus safensis	Firmicutes	417	0.39	3844811	0.41	0.02
LDWK01000006.1	GCF_001038905	Bacillus safensis	Firmicutes	417	0.39	3670040	0.41	0.02
RAQE01000009.1	GCF_003610615	Bacillus safensis	Firmicutes	417	0.39	3692555	0.41	0.02
UWJF01000004.1	GCF_900573445	Bacillus safensis	Firmicutes	417	0.39	3718359	0.41	0.02
VEBG01000004.1	GCF_007674245	Bacillus safensis	Firmicutes	417	0.39	3756981	0.41	0.02
RYXI01000023.1	GCF_003977465	Bacillus safensis	Firmicutes	417	0.39	3768385	0.41	0.02
VIWS01000006.1	GCF_007829795	Bacillus safensis	Firmicutes	417	0.39	3723169	0.41	0.02
JXCO01000016.1	GCF_000828425	Bacillus safensis	Firmicutes	417	0.39	3681784	0.41	0.02
QMDK01000007.1	GCF_003284765	Bacillus safensis	Firmicutes	417	0.39	3657238	0.41	0.02
JFBY01000008.1	GCF_000604385	Bacillus safensis	Firmicutes	417	0.39	3826487	0.41	0.02
NMQS01000005.1	GCF_002250435	Bacillus safensis	Firmicutes	417	0.39	3754490	0.41	0.02
JXCK01000007.1	GCF_000828395	Bacillus safensis	Firmicutes	417	0.39	3650234	0.41	0.02
LIHF01000033.1	GCF_001653905	Bacillus safensis	Firmicutes	417	0.39	3670170	0.41	0.02
LFIZ01000005.1	GCF_001038525	Bacillus safensis	Firmicutes	417	0.39	3743482	0.41	0.02
JNBO01000014.1	GCF_000715185	Bacillus safensis	Firmicutes	417	0.39	3771318	0.41	0.02
JABRVF010000006.1	GCF_013267015	Bacillus safensis	Firmicutes	417	0.39	3771286	0.41	0.02
CP018197.1	GCF_001895885	Bacillus safensis	Firmicutes	417	0.39	3972564	0.41	0.02
NVIM01000069.1	GCF_002571925	Bacillus safensis	Firmicutes	417	0.38	3708165	0.41	0.03
MKXN01000004.1	GCF_001766395	Bacillus safensis	Firmicutes	417	0.38	3813379	0.41	0.03
NKHH01000005.1	GCF_002744235	Bacillus safensis	Firmicutes	417	0.38	3676543	0.41	0.03
CP015607.1	GCF_001938665	Bacillus safensis	Firmicutes	417	0.38	4151325	0.41	0.03
VFLO01000005.1	GCF_013131775	Bacillus safensis	Firmicutes	417	0.38	3809132	0.41	0.03
JABDIA010000017.1	GCF_012972765	Bacillus safensis	Firmicutes	417	0.38	3860391	0.41	0.03
VEIR01000005.1	GCF_007680635	Bacillus safensis	Firmicutes	417	0.38	3635484	0.41	0.03
MUNL01000049.1	GCF_002155005	Bacillus safensis	Firmicutes	417	0.38	3853226	0.41	0.03
PGUX01000010.1	GCF_002863595	Bacillus safensis	Firmicutes	417	0.38	3715075	0.41	0.03
LATH01000003.1	GCF_000972825	Bacillus safensis	Firmicutes	417	0.38	3671133	0.41	0.03
CP018100.1	GCF_002077215	Bacillus safensis	Firmicutes	417	0.38	3740842	0.41	0.03
PVQS01000003.1	GCF_002998315	Bacillus safensis	Firmicutes	417	0.38	3730128	0.41	0.03
JYKW01000016.1	GCF_000935315	Bacillus safensis	Firmicutes	417	0.38	3676140	0.41	0.03
CP043404.1	GCF_008244765	Bacillus safensis	Firmicutes	417	0.38	3786744	0.41	0.03
MTYG01000014.1	GCF_002151195	Bacillus safensis	Firmicutes	417	0.37	3700888	0.41	0.04
NQLR01000037.1	GCF_002276315	Bacillus safensis	Firmicutes	417	0.37	3734956	0.41	0.04
NJQZ01000001.1	GCF_010578125	Bacillus safensis	Firmicutes	417	0.36	3626531	0.41	0.05
ASJD01000007.1	GCF_000691165	Bacillus safensis FO-36b	Firmicutes	417	0.38	3731735	0.41	0.03
CP010405.1	GCF_003097715	Bacillus safensis FO-36b	Firmicutes	417	0.38	3766664	0.41	0.03
QBHN01000010.1	GCF_003254445	Bacillus safensis subsp. osmophilus	Firmicutes	417	0.39	3982198	0.4	0.01
AUPF01000005.1	GCF_000444215	Bacillus safensis VK	Firmicutes	417	0.38	3683090	0.41	0.03
QXIR01000038.1	GCF_003581585	Bacillus salacetis	Firmicutes	417	0.41	4681042	0.43	0.02
BASE01000012.1	GCF_000813125	Bacillus selenatarsenatis SF-1	Firmicutes	417	0.32	4756255	0.42	0.1
BASE01000012.1	GCF_000813125	Bacillus selenatarsenatis SF-1	Firmicutes	417	0.31	4756255	0.42	0.11
SEIZ01000004.1	GCF_004634445	Bacillus sp. 005/A4HT-01/001	Firmicutes	417	0.41	3815265	0.41	0
AZVK01000023.1	GCF_000514175	Bacillus sp. 171095_106	Firmicutes	417	0.33	5193175	0.38	0.05
CP005586.1	GCF_000242895	Bacillus sp. 1NLA3E	Firmicutes	417	0.31	4815602	0.37	0.06
JACXXE010000017.1	GCF_014764715	Bacillus sp. 28A-2	Firmicutes	417	0.41	3697866	0.41	0
RPSG01000011.1	GCF_003946835	Bacillus sp. 2B09	Firmicutes	417	0.41	3729829	0.41	0
RPSI01000019.1	GCF_003946755	Bacillus sp. 2D02	Firmicutes	417	0.38	3736087	0.41	0.03
QYTV02000002.1	GCF_003605385	Bacillus sp. 3-2-2	Firmicutes	417	0.32	4311621	0.42	0.1
NJQX01000023.1	GCF_010628745	Bacillus sp. 34-1	Firmicutes	417	0.35	5114573	0.35	0
LR732831.1	GCF_902506045	Bacillus sp. 348	Firmicutes	417	0.42	3846638	0.41	0.01
JVDT01000105.1	GCF_001076885	Bacillus sp. 522_BSPC	Firmicutes	417	0.33	5143136	0.35	0.02
NPCL01000127.1	GCF_002271785	Bacillus sp. 7586-K	Firmicutes	417	0.33	5384511	0.35	0.02
NPDC01000032.1	GCF_002271405	Bacillus sp. 7788	Firmicutes	417	0.38	3587530	0.41	0.03
QFZE01000009.1	GCF_013387555	Bacillus sp. 8A6	Firmicutes	417	0.39	3729788	0.41	0.02
LR732836.1	GCF_902506075	Bacillus sp. 9J	Firmicutes	417	0.41	3837156	0.41	0
NUNF01000128.1	GCF_002585305	Bacillus sp. AFS037270	Firmicutes	417	0.31	6606966	0.38	0.07
NUZU01000017.1	GCF_002567005	Bacillus sp. AFS073361	Firmicutes	402	0.32	5631410	0.39	0.07
NUYW01000383.1	GCF_002565135	Bacillus sp. AFS076308	Firmicutes	417	0.31	6716204	0.39	0.08
QUQP01000027.1	GCF_003400165	Bacillus sp. ALD	Firmicutes	417	0.32	5864890	0.37	0.05
LKCP01000004.1	GCF_001518755	Bacillus sp. AM 13(2015)	Firmicutes	417	0.38	3734657	0.41	0.03
WUQP01000008.1	GCF_009830135	Bacillus sp. AN2	Firmicutes	417	0.41	3681081	0.41	0
SLVS01000027.1	GCF_004345465	Bacillus sp. BK006	Firmicutes	417	0.33	5386750	0.37	0.04
SOBQ01000004.1	GCF_004364885	Bacillus sp. BK450	Firmicutes	417	0.39	3698240	0.41	0.02
RQRY01000003.1	GCF_003856305	Bacillus sp. C1-1	Firmicutes	417	0.37	3985437	0.39	0.02
SBIM01000013.1	GCF_004348885	Bacillus sp. CBEL-1	Firmicutes	417	0.33	4071413	0.37	0.04
PVRG01000005.1	GCF_002998705	Bacillus sp. CJCL2	Firmicutes	417	0.38	3591979	0.41	0.03
FOYF01000003.1	GCF_900115925	Bacillus sp. cl95	Firmicutes	417	0.31	4002989	0.38	0.07
SCOL01000001.1	GCF_005503015	Bacillus sp. E(2018)	Firmicutes	417	0.35	4181770	0.39	0.04
HG964497.1	GCF_000613125	Bacillus sp. EB01	Firmicutes	417	0.31	5282259	0.42	0.11
JAALFT010000007.1	GCF_011800395	Bacillus sp. EKM104P	Firmicutes	417	0.41	3722775	0.41	0
CP012602.1	GCF_001278805	Bacillus sp. FJAT-18017	Firmicutes	417	0.31	5265521	0.42	0.11
VECP01000006.1	GCF_007677425	Bacillus sp. FJAT-22090	Firmicutes	417	0.3	4000860	0.36	0.06
MAYU01000012.1	GCF_001685025	Bacillus sp. FJAT-27225	Firmicutes	417	0.31	5166106	0.42	0.11
LIGG01000001.1	GCF_001273925	Bacillus sp. FJAT-27251	Firmicutes	417	0.37	5043950	0.45	0.08
LMAS01000008.1	GCF_001509555	Bacillus sp. FJAT-29937	Firmicutes	417	0.32	4551322	0.38	0.06
LKIC01000001.1	GCF_001482475	Bacillus sp. G1(2015b)	Firmicutes	417	0.39	3682349	0.41	0.02
PVQY01000006.1	GCF_002998455	Bacillus sp. GBSC66	Firmicutes	417	0.38	3570267	0.41	0.03
PVRF01000003.1	GCF_002998655	Bacillus sp. GBSW19	Firmicutes	417	0.38	3618693	0.41	0.03
PVRC01000003.1	GCF_002998675	Bacillus sp. GBSW2	Firmicutes	417	0.38	3676222	0.41	0.03
QUQY01000004.1	GCF_003400325	Bacillus sp. HMG	Firmicutes	417	0.41	3693643	0.41	0
LZRW01000043.1	GCF_001974945	Bacillus sp. I-2	Firmicutes	417	0.39	3708057	0.41	0.02
LAVH01000005.1	GCF_000986655	Bacillus sp. L_1B0_12	Firmicutes	417	0.41	3634690	0.41	0
LMRK01000002.1	GCF_001426125	Bacillus sp. Leaf49	Firmicutes	417	0.42	3934505	0.4	0.02
LMRL01000055.1	GCF_001426025	Bacillus sp. Leaf75	Firmicutes	417	0.31	6031561	0.37	0.06
LDUQ01000002.1	GCF_001043795	Bacillus sp. LK10	Firmicutes	417	0.41	3687890	0.41	0
PVME01000004.1	GCF_002993125	Bacillus sp. LLTC93	Firmicutes	417	0.4	3802952	0.41	0.01
PVRD01000006.1	GCF_002998615	Bacillus sp. LNXM10	Firmicutes	417	0.38	3688268	0.41	0.03
PVWX01000004.1	GCF_003004375	Bacillus sp. LNXM12-1	Firmicutes	417	0.38	3627244	0.41	0.03
PVWY01000003.1	GCF_003004355	Bacillus sp. LNXM12-2	Firmicutes	417	0.38	3628483	0.41	0.03
PVRB01000005.1	GCF_002998575	Bacillus sp. LNXM65	Firmicutes	417	0.38	3683458	0.41	0.03
AJWW01000015.1	GCF_000264255	Bacillus sp. M 2-6	Firmicutes	417	0.41	3795647	0.41	0
CP041372.2	GCF_006965545	Bacillus sp. M4U3P1	Firmicutes	417	0.41	4040495	0.43	0.02
CAHJXM010000003.1	GCF_903645295	Bacillus sp. Marseille-Q1617	Firmicutes	417	0.37	4371602	0.43	0.06
JNJJ01000103.1	GCF_000701605	Bacillus sp. MB2021	Firmicutes	417	0.33	5035345	0.35	0.02
CAJCKF010000031.1	GCF_903970935	Bacillus sp. ME40	Firmicutes	417	0.33	5158768	0.38	0.05
MSLS01000033.1	GCF_001940785	Bacillus sp. MRMR6	Firmicutes	417	0.35	5438354	0.38	0.03
CP046653.1	GCF_009759805	Bacillus sp. ms-22	Firmicutes	417	0.39	3629561	0.41	0.02
PVRE01000004.1	GCF_002998605	Bacillus sp. MZGC1	Firmicutes	417	0.38	3804143	0.41	0.03
CP046564.1	GCF_009818105	Bacillus sp. N1-1	Firmicutes	417	0.34	4497340	0.4	0.06
CP046057.1	GCF_009676825	Bacillus sp. N3536	Firmicutes	417	0.3	4016906	0.36	0.06
PYUA01000005.1	GCF_003028545	Bacillus sp. Nf3	Firmicutes	417	0.38	3818987	0.41	0.03
PVRA01000016.1	GCF_002998555	Bacillus sp. NMCC4	Firmicutes	417	0.38	3716705	0.41	0.03
PVQZ01000006.1	GCF_002998465	Bacillus sp. NMCC46	Firmicutes	417	0.38	3632907	0.41	0.03
PVQL01000003.1	GCF_002998085	Bacillus sp. NMCN1	Firmicutes	417	0.39	3662514	0.41	0.02
PVQK01000003.1	GCF_002998165	Bacillus sp. NMCN6	Firmicutes	417	0.39	3641488	0.41	0.02
PVRH01000004.1	GCF_002998735	Bacillus sp. NMTD17	Firmicutes	417	0.38	3681961	0.41	0.03
CH672359.1	GCF_000153365	Bacillus sp. NRRL B-14911	Firmicutes	417	0.37	5116500	0.45	0.08
NDFN01000004.1	GCF_002238145	Bacillus sp. OG2	Firmicutes	417	0.36	5206123	0.45	0.09
FNHN01000011.1	GCF_900103525	Bacillus sp. OK048	Firmicutes	417	0.3	5171595	0.38	0.08
CP060290.1	GCF_014302175	Bacillus sp. PAMC22265	Firmicutes	417	0.39	3791266	0.41	0.02
CP060191.1	GCF_014250435	Bacillus sp. PAMC28571	Firmicutes	417	0.39	3793123	0.41	0.02
JACYHA010000017.1	GCF_014837155	Bacillus sp. PS06	Firmicutes	417	0.34	4488367	0.36	0.02
QUQS01000029.1	GCF_003400185	Bacillus sp. RC	Firmicutes	417	0.32	6201431	0.37	0.05
LMJR01000014.1	GCF_001429365	Bacillus sp. Root147	Firmicutes	417	0.32	5623886	0.37	0.05
LMJS01000025.1	GCF_001429385	Bacillus sp. Root239	Firmicutes	417	0.32	5756404	0.37	0.05
LMJV01000001.1	GCF_001429445	Bacillus sp. Root920	Firmicutes	417	0.39	3676263	0.41	0.02
AXZS01000007.1	GCF_000500145	Bacillus sp. RP1137	Firmicutes	417	0.32	5878038	0.37	0.05
SWFL01000004.1	GCF_005144805	Bacillus sp. S2(2019)	Firmicutes	417	0.41	3762691	0.41	0
SADW01000007.1	GCF_006864165	Bacillus sp. SDF0016	Firmicutes	417	0.39	3674191	0.41	0.02
VFNQ01000001.1	GCF_006715705	Bacillus sp. SLBN-174	Firmicutes	417	0.41	3776934	0.41	0
LMSY01000027.1	GCF_001429825	Bacillus sp. Soil531	Firmicutes	417	0.33	5803427	0.37	0.04
NADW01000002.1	GCF_003264215	Bacillus sp. SRB_336	Firmicutes	432	0.58	8160156	0.65	0.07
LNDH01000001.1	GCF_001444735	Bacillus sp. TH007	Firmicutes	417	0.41	3687156	0.41	0
PKLA01000002.1	GCF_002858875	Bacillus sp. UMB0728	Firmicutes	417	0.37	5204311	0.45	0.08
JNIG01000010.1	GCF_000701305	Bacillus sp. UNC125MFCrub1.1	Firmicutes	417	0.4	3718149	0.41	0.01
FOJZ01000002.1	GCF_900112075	Bacillus sp. UNCCL13	Firmicutes	417	0.31	4004585	0.38	0.07
VEGZ01000004.1	GCF_007679695	Bacillus sp. WP8	Firmicutes	417	0.39	3731538	0.41	0.02
VEII01000006.1	GCF_007680495	Bacillus sp. WP8	Firmicutes	417	0.39	3655712	0.41	0.02
VDRV01000001.1	GCF_007667825	Bacillus sp. WP8	Firmicutes	417	0.39	2786833	0.41	0.02
VEFI01000004.1	GCF_007678845	Bacillus sp. WP8	Firmicutes	417	0.39	3891778	0.41	0.02
VDSN01000004.1	GCF_007672355	Bacillus sp. WP8	Firmicutes	417	0.39	3728972	0.41	0.02
VDSG01000005.1	GCF_007672295	Bacillus sp. WP8	Firmicutes	417	0.39	4242911	0.41	0.02
CP010075.1	GCF_000800825	Bacillus sp. WP8	Firmicutes	417	0.39	3708888	0.41	0.02
VEFH01000004.1	GCF_007678835	Bacillus sp. WP8	Firmicutes	417	0.39	3739847	0.41	0.02
VECT01000021.1	GCF_007677495	Bacillus sp. X1(2014)	Firmicutes	417	0.34	5569736	0.35	0.01
VEED01000033.1	GCF_007678255	Bacillus sp. X1(2014)	Firmicutes	417	0.3	6166295	0.38	0.08
VSSC01000007.1	GCF_008123875	Bacillus sp. Y3	Firmicutes	417	0.41	3671094	0.41	0
JABUNR010000006.1	GCF_013343715	Bacillus sp. Y40	Firmicutes	417	0.34	4672576	0.4	0.06
PVRI01000004.1	GCF_002998775	Bacillus sp. YBWC18	Firmicutes	417	0.38	3629628	0.41	0.03
LDWI01000007.1	GCF_001038845	Bacillus stratosphericus	Firmicutes	417	0.41	3733110	0.41	0
LDWL01000007.1	GCF_001038915	Bacillus stratosphericus	Firmicutes	417	0.41	3700415	0.41	0
LDWU01000015.1	GCF_001038775	Bacillus stratosphericus	Firmicutes	417	0.41	3702000	0.41	0
LDWS01000030.1	GCF_001039015	Bacillus stratosphericus	Firmicutes	417	0.41	3689992	0.41	0
JABMIW010000005.1	GCF_013205125	Bacillus stratosphericus	Firmicutes	423	0.41	3708421	0.41	0
LDUH01000005.1	GCF_001043535	Bacillus stratosphericus	Firmicutes	417	0.41	3696916	0.41	0
LFMM01000040.1	GCF_001265125	Bacillus stratosphericus	Firmicutes	417	0.41	3693329	0.41	0
MWKO01000027.1	GCF_002077245	Bacillus stratosphericus	Firmicutes	417	0.41	3628496	0.41	0
PPGB01000013.1	GCF_002898435	Bacillus stratosphericus	Firmicutes	417	0.39	3687760	0.41	0.02
SPPG01000010.1	GCF_004569515	Bacillus stratosphericus	Firmicutes	417	0.38	4155888	0.42	0.04
APAS01000014.1	GCF_000353245	Bacillus stratosphericus LAMA 585	Firmicutes	417	0.41	3705643	0.41	0
KZ118861.1	GCF_002153395	Bacillus subtilis	Firmicutes	417	0.33	4134805	0.43	0.1
ML241279.1	GCF_005218185	Bacillus subtilis	Firmicutes	417	0.32	3994992	0.43	0.11
CP039755.1	GCF_005153965	Bacillus subtilis	Firmicutes	417	0.32	4090959	0.43	0.11
CP041015.1	GCF_006364495	Bacillus subtilis	Firmicutes	417	0.32	4045619	0.43	0.11
VOOM01000006.1	GCF_014856535	Bacillus subtilis subsp. spizizenii	Firmicutes	417	0.32	4001118	0.43	0.11
UAQD01000011.1	GCF_900445425	Bacillus subtilis subsp. spizizenii	Firmicutes	417	0.32	4060914	0.43	0.11
JACJGE010000005.1	GCF_014499015	Bacillus subtilis subsp. spizizenii	Firmicutes	417	0.32	4051656	0.43	0.11
ADGS01000008.1	GCF_000177595	Bacillus subtilis subsp. spizizenii ATCC 6633	Firmicutes	417	0.32	3978576	0.43	0.11
CP034943.1	GCF_006094475	Bacillus subtilis subsp. spizizenii ATCC 6633	Firmicutes	417	0.32	4045538	0.43	0.11
AJHL01000018.1	GCF_000931815	Bacillus subtilis subsp. spizizenii RFWG1A3	Firmicutes	417	0.32	4063986	0.43	0.11
CP002183.1	GCF_000146565	Bacillus subtilis subsp. spizizenii str. W23	Firmicutes	417	0.32	4027676	0.43	0.11
BMLD01000001.1	GCF_014645055	Bacillus thuringiensis	Firmicutes	417	0.61	5870819	0.68	0.07
SLUB01000011.1	GCF_004799755	Bacillus timonensis	Firmicutes	417	0.32	4885097	0.37	0.05
CABMKA010000016.1	GCF_902386805	Bacillus tuaregi	Firmicutes	417	0.33	4863531	0.39	0.06
LT629731.1	GCF_900104575	Bacillus tuaregi	Firmicutes	417	0.33	4863531	0.39	0.06
CP017786.1	GCF_001857925	Bacillus xiamenensis	Firmicutes	417	0.4	3637729	0.41	0.01
AMSH01000024.1	GCF_000300535	Bacillus xiamenensis	Firmicutes	417	0.4	3611918	0.41	0.01
JOTP01000007.1	GCF_000715205	Bacillus zhangzhouensis	Firmicutes	417	0.39	3736192	0.41	0.02
FNSI01000001.1	GCF_900104955	Beijerinckia sp. 28-YEA-48	Proteobacteria	411	0.59	6427626	0.61	0.02
LN651371.1	GCF_000826125	Bhargavaea cecembensis	Firmicutes	396	0.53	3155666	0.57	0.04
FOEE01000001.1	GCF_900110555	Blastococcus endophyticus	Actinobacteria	471	0.74	4875221	0.74	0
QCZF01000010.1	GCF_003075095	Blastococcus litoris	Actinobacteria	462	0.72	4631862	0.73	0.01
SPQJ01000013.1	GCF_004570425	Blastococcus sp. AZ43	Actinobacteria	462	0.73	4064414	0.73	0
SPQL01000003.1	GCF_004570385	Blastococcus sp. CT_GayMR19	Actinobacteria	486	0.69	4574936	0.72	0.03
OCNK01000007.1	GCF_900230285	Blastococcus sp. DSM 44270	Actinobacteria	462	0.69	4512672	0.73	0.04
JACCCB010000001.1	GCF_013410015	Blastococcus sp. DSM 46790	Actinobacteria	465	0.72	5254517	0.73	0.01
QOHH01000018.1	GCF_003319105	Blastococcus sp. TF02-9	Actinobacteria	459	0.71	4132992	0.73	0.02
QOHG01000022.1	GCF_003319125	Blastococcus sp. TF02A-26	Actinobacteria	411	0.72	4678378	0.74	0.02
QOHJ01000002.1	GCF_003319185	Blastococcus sp. TF02A-30	Actinobacteria	462	0.73	4129003	0.74	0.01
JNIK01000001.1	GCF_000701365	Blastococcus sp. URHD0036	Actinobacteria	411	0.72	5177578	0.74	0.02
VNHW01000001.1	GCF_008124835	Blastococcus xanthinilyticus	Actinobacteria	459	0.72	4606804	0.74	0.02
QKVT01000001.1	GCF_003426715	Blastomonas sp. UPD001	Proteobacteria	417	0.63	4103946	0.64	0.01
CP022372.1	GCF_002220095	Bosea sp. AS-1	Proteobacteria	423	0.58	5838389	0.65	0.07
SNWJ01000008.1	GCF_004361705	Bosea sp. BK498	Proteobacteria	429	0.6	5539160	0.66	0.06
JACXWY010000014.1	GCF_014764685	Bosea sp. SSUT16	Proteobacteria	423	0.6	5926429	0.66	0.06
JQJJ01000009.1	GCF_000745475	Bosea sp. UNC402CLCol	Proteobacteria	429	0.6	5613335	0.66	0.06
CP017147.1	GCF_001741865	Bosea vaviloviae	Proteobacteria	414	0.58	6713548	0.65	0.07
VFQA01000001.1	GCF_006717005	Bosea vestrisii	Proteobacteria	429	0.59	5893227	0.66	0.07
QCZK02000058.1	GCF_003347595	Botryobacter ruber	Bacteroidetes	447	0.43	5844370	0.5	0.07
NRGR01000021.1	GCF_002332305	Brachybacterium alimentarium	Actinobacteria	429	0.68	4263086	0.69	0.01
QPGI01000025.1	GCF_003335305	Brachybacterium alimentarium	Actinobacteria	429	0.67	4069934	0.7	0.03
QPGH01000030.1	GCF_003335415	Brachybacterium alimentarium	Actinobacteria	429	0.67	3986576	0.7	0.03
QPGF01000002.1	GCF_003335355	Brachybacterium alimentarium	Actinobacteria	429	0.67	4160915	0.7	0.03
QPGJ01000003.1	GCF_003335265	Brachybacterium alimentarium	Actinobacteria	429	0.66	4061816	0.7	0.04
NRGS01000032.1	GCF_002332425	Brachybacterium alimentarium	Actinobacteria	429	0.66	3982721	0.7	0.04
QPGK01000030.1	GCF_003335295	Brachybacterium alimentarium	Actinobacteria	429	0.66	3988655	0.7	0.04
QPGG01000052.1	GCF_003335315	Brachybacterium alimentarium	Actinobacteria	429	0.66	4076189	0.7	0.04
JACHLZ010000001.1	GCF_014204755	Brachybacterium aquaticum	Actinobacteria	426	0.7	3449336	0.72	0.02
CP023564.1	GCF_002407065	Brachybacterium ginsengisoli	Actinobacteria	426	0.68	3953253	0.71	0.03
QPGN01000023.1	GCF_003335205	Brachybacterium sp. JB7	Actinobacteria	429	0.66	4076833	0.7	0.04
PNFB01000004.1	GCF_003347015	Brachybacterium sp. YJGR34	Actinobacteria	417	0.72	3993751	0.72	0
JABUXW010000025.1	GCF_014897585	Brachybacterium tyrofermentans	Actinobacteria	426	0.69	4609434	0.69	0
CP023563.1	GCF_002407185	Brachybacterium vulturis	Actinobacteria	426	0.72	3796663	0.7	0.02
AP012279.1	GCF_000284275	Bradyrhizobium cosmicum	Proteobacteria	414	0.61	7231841	0.64	0.03
CP041656.1	GCF_007290395	Bradyrhizobium cosmicum	Proteobacteria	414	0.59	7304136	0.64	0.05
AP012603.1	GCF_000344805	Bradyrhizobium oligotrophicum S58	Proteobacteria	408	0.64	8264165	0.65	0.01
VSSS01000045.1	GCF_008123425	Bradyrhizobium rifense	Proteobacteria	417	0.6	9952932	0.63	0.03
JABFDO010000022.1	GCF_013178975	Bradyrhizobium sp. 81013	Proteobacteria	414	0.66	7509578	0.65	0.01
JABFDM010000005.1	GCF_013178945	Bradyrhizobium sp. 83002	Proteobacteria	414	0.67	7522254	0.65	0.02
JABFDN010000016.1	GCF_013178925	Bradyrhizobium sp. 83012	Proteobacteria	414	0.66	7496850	0.65	0.01
FOQM01000003.1	GCF_900113735	Bradyrhizobium sp. Gha	Proteobacteria	417	0.65	8253313	0.62	0.03
JYMR01000005.1	GCF_000938255	Bradyrhizobium sp. LTSP849	Proteobacteria	414	0.6	8570160	0.63	0.03
JYMS01000024.1	GCF_000938285	Bradyrhizobium sp. LTSP857	Proteobacteria	414	0.6	8426077	0.63	0.03
FOTP01000002.1	GCF_900114605	Bradyrhizobium sp. NFR13	Proteobacteria	423	0.57	6226103	0.61	0.04
FOBX01000008.1	GCF_900109945	Bradyrhizobium sp. OK095	Proteobacteria	417	0.6	7846124	0.63	0.03
LT859959.1	GCF_900176205	Bradyrhizobium sp. ORS 285	Proteobacteria	414	0.63	7797098	0.65	0.02
CAFH01000044.1	GCF_000239755	Bradyrhizobium sp. ORS 285	Proteobacteria	414	0.63	7602254	0.65	0.02
CAFI01000107.1	GCF_000239775	Bradyrhizobium sp. ORS 375	Proteobacteria	414	0.64	7859468	0.65	0.01
FXZE01000011.1	GCF_900169215	Brevibacterium antiquum	Actinobacteria	474	0.58	3870232	0.62	0.04
NRHA01000006.1	GCF_002332365	Brevibacterium aurantiacum	Actinobacteria	411	0.61	4128221	0.62	0.01
NRGO01000005.1	GCF_002332335	Brevibacterium aurantiacum	Actinobacteria	411	0.61	4029828	0.62	0.01
JABUYC010000012.1	GCF_014897505	Brevibacterium aurantiacum	Actinobacteria	411	0.61	4083896	0.62	0.01
JABUXY010000001.1	GCF_014897595	Brevibacterium aurantiacum	Actinobacteria	411	0.6	4167564	0.62	0.02
FXZB01000019.1	GCF_900169065	Brevibacterium aurantiacum	Actinobacteria	411	0.6	4147494	0.62	0.02
CP025331.1	GCF_003932935	Brevibacterium aurantiacum	Actinobacteria	474	0.59	4193206	0.62	0.03
CP025333.1	GCF_003932995	Brevibacterium aurantiacum	Actinobacteria	474	0.58	4038634	0.62	0.04
CP025330.1	GCF_003999295	Brevibacterium aurantiacum	Actinobacteria	474	0.58	4424341	0.62	0.04
CP025334.1	GCF_003999315	Brevibacterium aurantiacum	Actinobacteria	474	0.58	4328723	0.62	0.04
NRGX01000001.1	GCF_002332225	Brevibacterium aurantiacum	Actinobacteria	474	0.58	4310614	0.62	0.04
FXZI01000013.1	GCF_900169295	Brevibacterium aurantiacum	Actinobacteria	474	0.58	4455163	0.62	0.04
CP017150.1	GCF_001729525	Brevibacterium aurantiacum	Actinobacteria	474	0.58	4209935	0.62	0.04
CP025332.1	GCF_003932965	Brevibacterium aurantiacum	Actinobacteria	474	0.58	4085228	0.62	0.04
AAGP01000005.1	GCF_000167575	Brevibacterium aurantiacum	Actinobacteria	474	0.58	4366969	0.62	0.04
NRGQ01000005.1	GCF_002332325	Brevibacterium aurantiacum	Actinobacteria	474	0.58	4182269	0.62	0.04
JABUXX010000003.1	GCF_014897615	Brevibacterium aurantiacum	Actinobacteria	474	0.58	4124821	0.62	0.04
FXYZ01000021.1	GCF_900169315	Brevibacterium aurantiacum	Actinobacteria	474	0.58	4162132	0.62	0.04
BJME01000017.1	GCF_006539005	Brevibacterium aurantiacum	Actinobacteria	474	0.58	4120712	0.62	0.04
QPGD01000003.1	GCF_003335365	Brevibacterium aurantiacum	Actinobacteria	474	0.58	4107072	0.62	0.04
QPGE01000017.1	GCF_003335395	Brevibacterium aurantiacum	Actinobacteria	474	0.58	3994456	0.62	0.04
JABUYB010000026.1	GCF_014897495	Brevibacterium aurantiacum	Actinobacteria	474	0.58	4096764	0.62	0.04
QPGC01000018.1	GCF_003335435	Brevibacterium aurantiacum	Actinobacteria	474	0.58	4058475	0.62	0.04
JABUYA010000026.1	GCF_014897605	Brevibacterium aurantiacum	Actinobacteria	474	0.58	3974826	0.62	0.04
RHFF01000009.1	GCF_004745495	Brevibacterium aurantiacum	Actinobacteria	474	0.58	4481114	0.62	0.04
VEKE01000007.1	GCF_007681105	Brevibacterium casei	Actinobacteria	411	0.67	4210915	0.67	0
NCWY01000001.1	GCF_002276605	Brevibacterium casei	Actinobacteria	411	0.67	3885661	0.67	0
LQQR01000001.1	GCF_001619685	Brevibacterium casei	Actinobacteria	408	0.67	3769110	0.68	0.01
QNGF01000019.1	GCF_003574555	Brevibacterium casei	Actinobacteria	408	0.67	3743532	0.68	0.01
JABGBS010000013.1	GCF_014926255	Brevibacterium casei	Actinobacteria	408	0.67	3744513	0.68	0.01
VELY01000007.1	GCF_007681945	Brevibacterium casei	Actinobacteria	411	0.67	3915927	0.68	0.01
CAACXN010000010.1	GCF_900683415	Brevibacterium casei	Actinobacteria	414	0.64	4016563	0.67	0.03
FXZC01000004.1	GCF_900169275	Brevibacterium casei CIP 102111	Actinobacteria	408	0.67	3840753	0.68	0.01
AMSP01000013.1	GCF_000314575	Brevibacterium casei S18	Actinobacteria	408	0.67	3664641	0.68	0.01
BCSJ01000002.1	GCF_001570805	Brevibacterium epidermidis NBRC 14811	Actinobacteria	414	0.64	3703261	0.64	0
CP011309.1	GCF_000987865	Brevibacterium flavum	Actinobacteria	423	0.49	3338699	0.54	0.05
CP004046.1	GCF_001683055	Brevibacterium flavum ZL-1	Actinobacteria	423	0.48	3340941	0.54	0.06
CP030797.1	GCF_006385015	Brevibacterium linens	Actinobacteria	414	0.64	4421157	0.64	0
CP014869.1	GCF_001606005	Brevibacterium linens	Actinobacteria	414	0.63	3862244	0.64	0.01
JTJZ01000022.1	GCF_000807915	Brevibacterium linens	Actinobacteria	411	0.61	3846451	0.64	0.03
JABKDE010000003.1	GCF_013623835	Brevibacterium oceani	Actinobacteria	414	0.62	4481272	0.65	0.03
LT629739.1	GCF_900105045	Brevibacterium sandarakinum	Actinobacteria	474	0.58	4441057	0.63	0.05
BMJG01000005.1	GCF_014643055	Brevibacterium sediminis	Actinobacteria	414	0.64	4175720	0.64	0
JABKDD010000005.1	GCF_013623905	Brevibacterium sediminis	Actinobacteria	414	0.64	4173147	0.64	0
LT629766.1	GCF_900105315	Brevibacterium siliguriense	Actinobacteria	414	0.64	4023083	0.64	0
FXZH01000002.1	GCF_900169365	Brevibacterium sp. 239c	Actinobacteria	411	0.59	4383442	0.62	0.03
VIGO01000001.1	GCF_009299785	Brevibacterium sp. CFH 10365	Actinobacteria	414	0.64	4414735	0.64	0
JABBYK010000004.1	GCF_013168765	Brevibacterium sp. CT2-23B	Actinobacteria	414	0.64	4178951	0.64	0
JABUYD010000038.1	GCF_014897515	Brevibacterium sp. FME17	Actinobacteria	411	0.6	4439707	0.62	0.02
JABUYE010000003.1	GCF_014897485	Brevibacterium sp. FME37	Actinobacteria	411	0.6	4321034	0.62	0.02
SJXG01000047.1	GCF_012027885	Brevibacterium sp. LS14	Actinobacteria	408	0.67	3809532	0.68	0.01
CP051626.1	GCF_012844365	Brevibacterium sp. Marine	Actinobacteria	414	0.64	4167127	0.64	0
VDMQ01000009.1	GCF_006335025	Brevibacterium sp. MG-1	Actinobacteria	414	0.64	4116146	0.64	0
CP050154.1	GCF_011617705	Brevibacterium sp. o2	Actinobacteria	414	0.64	4253182	0.64	0
RHFH01000015.1	GCF_004745075	Brevibacterium sp. S111	Actinobacteria	414	0.64	4043283	0.65	0.01
RHFG01000007.1	GCF_004745485	Brevibacterium sp. S22	Actinobacteria	411	0.65	4507496	0.64	0.01
JAJB01000073.1	GCF_000583215	Brevibacterium sp. VCM10	Actinobacteria	414	0.64	3863615	0.65	0.01
CP050152.1	GCF_011617245	Brevibacterium sp. WO024	Actinobacteria	432	0.66	4156794	0.65	0.01
SPVH01000002.1	GCF_004614235	Brevundimonas intermedia	Proteobacteria	393	0.64	3343585	0.66	0.02
LR732816.1	GCF_902506205	Brevundimonas sp. G8	Proteobacteria	393	0.67	3321310	0.66	0.01
FOZV01000009.1	GCF_900116065	Brevundimonas viscosa	Proteobacteria	417	0.74	2996830	0.7	0.04
JAAMOZ010000001.1	GCF_011758645	Brooklawnia cerclae	Actinobacteria	429	0.67	3787554	0.67	0
LNJP01000003.1	GCF_001547525	Burkholderia anthina	Proteobacteria	396	0.58	7273051	0.67	0.09
LFZP01000046.1	GCF_002925705	Burkholderia anthina	Proteobacteria	396	0.56	7692989	0.66	0.1
LPKM01000031.1	GCF_001532915	Burkholderia anthina	Proteobacteria	396	0.57	7274385	0.67	0.1
QTSS01000012.1	GCF_003854145	Burkholderia anthina	Proteobacteria	396	0.57	7254667	0.67	0.1
LOZO01000054.1	GCF_001527555	Burkholderia anthina	Proteobacteria	396	0.56	7407298	0.67	0.11
LPFR01000036.1	GCF_001530695	Burkholderia anthina	Proteobacteria	396	0.56	7428383	0.67	0.11
LOXV01000013.1	GCF_001524815	Burkholderia anthina	Proteobacteria	396	0.56	7390104	0.67	0.11
LOVW01000065.1	GCF_001523905	Burkholderia anthina	Proteobacteria	396	0.56	7195078	0.67	0.11
QTST01000036.1	GCF_003857525	Burkholderia anthina	Proteobacteria	396	0.56	7201086	0.67	0.11
LOXU01000043.1	GCF_001524825	Burkholderia anthina	Proteobacteria	396	0.56	7532300	0.67	0.11
LOZY01000059.1	GCF_001527785	Burkholderia anthina	Proteobacteria	396	0.56	7513399	0.67	0.11
CABVPX010000027.1	GCF_902499125	Burkholderia arboris	Proteobacteria	396	0.58	8271305	0.66	0.08
CADETJ010000001.1	GCF_902830425	Burkholderia arboris	Proteobacteria	396	0.57	8282416	0.66	0.09
MURB01000179.1	GCF_001994615	Burkholderia cenocepacia	Proteobacteria	396	0.6	8211565	0.66	0.06
MUTJ01000069.1	GCF_001993495	Burkholderia cenocepacia	Proteobacteria	396	0.6	8656967	0.66	0.06
MUTK01000025.1	GCF_001992385	Burkholderia cenocepacia	Proteobacteria	396	0.6	8407531	0.66	0.06
MUTC01000003.1	GCF_001992315	Burkholderia cenocepacia	Proteobacteria	396	0.6	8829037	0.66	0.06
MUTH01000105.1	GCF_001993475	Burkholderia cenocepacia	Proteobacteria	396	0.6	8486923	0.66	0.06
MUJP01000005.1	GCF_001984275	Burkholderia cenocepacia	Proteobacteria	396	0.6	7094839	0.66	0.06
MUTF01000087.1	GCF_001992345	Burkholderia cenocepacia	Proteobacteria	396	0.6	8700828	0.66	0.06
MUTE01000018.1	GCF_001992335	Burkholderia cenocepacia	Proteobacteria	396	0.6	8441567	0.66	0.06
MUTI01000022.1	GCF_001992395	Burkholderia cenocepacia	Proteobacteria	396	0.6	8423882	0.66	0.06
MURC01000067.1	GCF_001994855	Burkholderia cenocepacia	Proteobacteria	396	0.6	8224509	0.66	0.06
MUTG01000065.1	GCF_001992375	Burkholderia cenocepacia	Proteobacteria	396	0.6	8329204	0.66	0.06
MURL01000109.1	GCF_001991835	Burkholderia cenocepacia	Proteobacteria	396	0.6	7839402	0.66	0.06
MUQM01000065.1	GCF_001991695	Burkholderia cenocepacia	Proteobacteria	396	0.6	8223766	0.66	0.06
MUQS01000009.1	GCF_001991315	Burkholderia cenocepacia	Proteobacteria	396	0.6	8100261	0.66	0.06
MURP01000196.1	GCF_001991935	Burkholderia cenocepacia	Proteobacteria	396	0.6	8056677	0.66	0.06
MURP01000124.1	GCF_001991935	Burkholderia cenocepacia	Proteobacteria	396	0.6	8056677	0.66	0.06
MURD01000064.1	GCF_001991715	Burkholderia cenocepacia	Proteobacteria	396	0.6	8105466	0.66	0.06
MURH01000071.1	GCF_001991815	Burkholderia cenocepacia	Proteobacteria	396	0.6	8082095	0.66	0.06
MURA01000049.1	GCF_001991415	Burkholderia cenocepacia	Proteobacteria	396	0.6	8009954	0.66	0.06
JYNB01000035.1	GCF_002071945	Burkholderia cenocepacia	Proteobacteria	396	0.6	8668930	0.66	0.06
JYNC01000014.1	GCF_002071955	Burkholderia cenocepacia	Proteobacteria	396	0.6	8667061	0.66	0.06
JYMX01000074.1	GCF_002071875	Burkholderia cenocepacia	Proteobacteria	396	0.6	8666001	0.66	0.06
JYMY01000096.1	GCF_002071905	Burkholderia cenocepacia	Proteobacteria	396	0.6	8658879	0.66	0.06
JYMZ01000088.1	GCF_002071885	Burkholderia cenocepacia	Proteobacteria	396	0.6	8668242	0.66	0.06
CADEUL010000003.1	GCF_902830515	Burkholderia cenocepacia	Proteobacteria	396	0.59	8624857	0.65	0.06
CADETN010000014.1	GCF_902830385	Burkholderia cenocepacia	Proteobacteria	396	0.6	8316331	0.66	0.06
JYNA01000062.1	GCF_002071935	Burkholderia cenocepacia	Proteobacteria	396	0.6	8708786	0.66	0.06
MUTB01000068.1	GCF_001993435	Burkholderia cenocepacia	Proteobacteria	396	0.6	8695087	0.66	0.06
CP007780.1	GCF_000764955	Burkholderia cenocepacia	Proteobacteria	396	0.59	6612421	0.66	0.07
MUJS01000004.1	GCF_001984355	Burkholderia cenocepacia	Proteobacteria	396	0.59	7344673	0.66	0.07
MUUV01000065.1	GCF_001992875	Burkholderia cenocepacia	Proteobacteria	396	0.59	8148167	0.66	0.07
JVKX01000764.1	GCF_001056435	Burkholderia cenocepacia	Proteobacteria	396	0.59	7773202	0.66	0.07
MUUT01000167.1	GCF_001993725	Burkholderia cenocepacia	Proteobacteria	396	0.59	8058312	0.66	0.07
UARA01000009.1	GCF_900446165	Burkholderia cenocepacia	Proteobacteria	396	0.59	8259441	0.66	0.07
MUVA01000199.1	GCF_001993795	Burkholderia cenocepacia	Proteobacteria	396	0.59	8021230	0.66	0.07
CP019666.1	GCF_001999805	Burkholderia cenocepacia	Proteobacteria	396	0.59	7915879	0.66	0.07
MUUI01000074.1	GCF_001993645	Burkholderia cenocepacia	Proteobacteria	396	0.59	7738144	0.66	0.07
MUSI01000092.1	GCF_001992155	Burkholderia cenocepacia	Proteobacteria	396	0.6	7962941	0.67	0.07
MUSP01000046.1	GCF_001993295	Burkholderia cenocepacia	Proteobacteria	396	0.6	8884838	0.67	0.07
MUSO01000017.1	GCF_001993635	Burkholderia cenocepacia	Proteobacteria	396	0.6	8561479	0.67	0.07
MUSL01000106.1	GCF_001993565	Burkholderia cenocepacia	Proteobacteria	396	0.6	8188036	0.67	0.07
MUSG01000001.1	GCF_001992135	Burkholderia cenocepacia	Proteobacteria	396	0.6	8460955	0.67	0.07
MUSQ01000036.1	GCF_001992205	Burkholderia cenocepacia	Proteobacteria	396	0.6	8163215	0.67	0.07
MUTD01000073.1	GCF_001993455	Burkholderia cenocepacia	Proteobacteria	396	0.6	8390538	0.67	0.07
MUSR01000128.1	GCF_001993335	Burkholderia cenocepacia	Proteobacteria	396	0.6	8232887	0.67	0.07
MUSN01000055.1	GCF_001994695	Burkholderia cenocepacia	Proteobacteria	396	0.6	8288776	0.67	0.07
CP013452.1	GCF_001718895	Burkholderia cenocepacia	Proteobacteria	396	0.6	7780598	0.67	0.07
UARC01000018.1	GCF_900446195	Burkholderia cenocepacia	Proteobacteria	396	0.6	7612485	0.67	0.07
MUSM01000009.1	GCF_001992195	Burkholderia cenocepacia	Proteobacteria	396	0.6	8454337	0.67	0.07
MUSF01000077.1	GCF_001994835	Burkholderia cenocepacia	Proteobacteria	396	0.6	8422414	0.67	0.07
MUSE01000104.1	GCF_001993215	Burkholderia cenocepacia	Proteobacteria	396	0.6	8195641	0.67	0.07
QTRS01000018.1	GCF_003854495	Burkholderia cenocepacia	Proteobacteria	396	0.59	7550004	0.66	0.07
MUWT01000118.1	GCF_001994445	Burkholderia cenocepacia	Proteobacteria	396	0.59	8372228	0.66	0.07
MUWD01000134.1	GCF_001994135	Burkholderia cenocepacia	Proteobacteria	396	0.59	8290734	0.66	0.07
MUJR01000003.1	GCF_001984285	Burkholderia cenocepacia	Proteobacteria	396	0.59	7736143	0.66	0.07
CP019676.1	GCF_001999925	Burkholderia cenocepacia	Proteobacteria	396	0.59	8177367	0.66	0.07
MUWR01000118.1	GCF_001994405	Burkholderia cenocepacia	Proteobacteria	396	0.59	8287915	0.66	0.07
MUWK01000026.1	GCF_001994255	Burkholderia cenocepacia	Proteobacteria	396	0.59	8131986	0.66	0.07
MUWO01000054.1	GCF_001994345	Burkholderia cenocepacia	Proteobacteria	396	0.59	8384383	0.66	0.07
MUWH01000009.1	GCF_001994195	Burkholderia cenocepacia	Proteobacteria	396	0.59	8360474	0.66	0.07
MUWG01000079.1	GCF_001994205	Burkholderia cenocepacia	Proteobacteria	396	0.59	8342692	0.66	0.07
MUWP01000110.1	GCF_001994375	Burkholderia cenocepacia	Proteobacteria	396	0.59	8275861	0.66	0.07
JUPN01000087.1	GCF_001059305	Burkholderia cenocepacia	Proteobacteria	396	0.59	7598142	0.66	0.07
MUVS01000109.1	GCF_001993925	Burkholderia cenocepacia	Proteobacteria	396	0.59	8240604	0.66	0.07
MUVH01000043.1	GCF_001994755	Burkholderia cenocepacia	Proteobacteria	396	0.59	7962570	0.66	0.07
JVLD01000484.1	GCF_001056365	Burkholderia cenocepacia	Proteobacteria	396	0.59	7919470	0.66	0.07
MUUZ01000061.1	GCF_001993755	Burkholderia cenocepacia	Proteobacteria	396	0.59	8023476	0.66	0.07
MUVE01000103.1	GCF_001993805	Burkholderia cenocepacia	Proteobacteria	396	0.59	8139574	0.66	0.07
MUUY01000048.1	GCF_001993765	Burkholderia cenocepacia	Proteobacteria	396	0.59	8029701	0.66	0.07
MUUX01000040.1	GCF_001992925	Burkholderia cenocepacia	Proteobacteria	396	0.59	8115266	0.66	0.07
MUQG01000014.1	GCF_001991215	Burkholderia cenocepacia	Proteobacteria	396	0.59	7877457	0.66	0.07
MUQG01000042.1	GCF_001991215	Burkholderia cenocepacia	Proteobacteria	396	0.59	7877457	0.66	0.07
MUPT01000073.1	GCF_001994815	Burkholderia cenocepacia	Proteobacteria	396	0.59	7713385	0.66	0.07
MUVC01000010.1	GCF_001992965	Burkholderia cenocepacia	Proteobacteria	396	0.59	8031270	0.66	0.07
MUVG01000010.1	GCF_001993035	Burkholderia cenocepacia	Proteobacteria	396	0.59	8103112	0.66	0.07
MUVN01000021.1	GCF_001993875	Burkholderia cenocepacia	Proteobacteria	396	0.59	8263206	0.66	0.07
MUQE01000014.1	GCF_001991195	Burkholderia cenocepacia	Proteobacteria	396	0.59	7990656	0.66	0.07
MUPU01000059.1	GCF_001994555	Burkholderia cenocepacia	Proteobacteria	396	0.59	7918141	0.66	0.07
MUPX01000009.1	GCF_001991275	Burkholderia cenocepacia	Proteobacteria	396	0.59	7799151	0.66	0.07
JVDN01000979.1	GCF_001071265	Burkholderia cenocepacia	Proteobacteria	396	0.59	7801298	0.66	0.07
MUVP01000042.1	GCF_001993115	Burkholderia cenocepacia	Proteobacteria	396	0.59	8164683	0.66	0.07
CP054817.1	GCF_013349105	Burkholderia cenocepacia	Proteobacteria	396	0.59	8050859	0.66	0.07
MUPS01000027.1	GCF_001994545	Burkholderia cenocepacia	Proteobacteria	396	0.59	8303407	0.66	0.07
UAQZ01000007.1	GCF_900446215	Burkholderia cenocepacia	Proteobacteria	396	0.59	8038740	0.66	0.07
MUUW01000066.1	GCF_001992915	Burkholderia cenocepacia	Proteobacteria	396	0.59	8054246	0.66	0.07
JVDJ01000602.1	GCF_001071255	Burkholderia cenocepacia	Proteobacteria	396	0.59	7926435	0.66	0.07
MUPV01000045.1	GCF_001991435	Burkholderia cenocepacia	Proteobacteria	396	0.59	7820324	0.66	0.07
JVLJ01000221.1	GCF_001056375	Burkholderia cenocepacia	Proteobacteria	396	0.59	7957924	0.66	0.07
MUSS01000027.1	GCF_001993355	Burkholderia cenocepacia	Proteobacteria	396	0.59	8087284	0.66	0.07
JVDK01000737.1	GCF_001073275	Burkholderia cenocepacia	Proteobacteria	396	0.59	7848607	0.66	0.07
MUVQ01000019.1	GCF_001993895	Burkholderia cenocepacia	Proteobacteria	396	0.59	8159507	0.66	0.07
MUQH01000018.1	GCF_001991455	Burkholderia cenocepacia	Proteobacteria	396	0.59	8088357	0.66	0.07
MUUK01000013.1	GCF_001992765	Burkholderia cenocepacia	Proteobacteria	396	0.59	7812308	0.66	0.07
JVKO01000338.1	GCF_001072455	Burkholderia cenocepacia	Proteobacteria	396	0.59	7970839	0.66	0.07
MUVF01000008.1	GCF_001993005	Burkholderia cenocepacia	Proteobacteria	396	0.59	8074958	0.66	0.07
MUUU01000008.1	GCF_001992895	Burkholderia cenocepacia	Proteobacteria	396	0.59	8191020	0.66	0.07
MUSY01000048.1	GCF_001993395	Burkholderia cenocepacia	Proteobacteria	396	0.59	8263064	0.66	0.07
CADEUC010000001.1	GCF_902830495	Burkholderia cenocepacia	Proteobacteria	396	0.59	7517149	0.66	0.07
CADETO010000023.1	GCF_902830465	Burkholderia cenocepacia	Proteobacteria	396	0.6	7985627	0.67	0.07
MUSJ01000058.1	GCF_001993255	Burkholderia cenocepacia	Proteobacteria	396	0.6	8030939	0.67	0.07
MURN01000107.1	GCF_001991845	Burkholderia cenocepacia	Proteobacteria	396	0.6	7973902	0.67	0.07
CADETL010000021.1	GCF_902830435	Burkholderia cenocepacia	Proteobacteria	396	0.6	8097600	0.67	0.07
QTRV01000030.1	GCF_003854595	Burkholderia cenocepacia	Proteobacteria	396	0.6	7713171	0.67	0.07
PVGV01000047.1	GCF_002981785	Burkholderia cenocepacia	Proteobacteria	396	0.6	7604369	0.67	0.07
MUQN01000049.1	GCF_001994605	Burkholderia cenocepacia	Proteobacteria	396	0.6	8159292	0.67	0.07
CADETK010000034.1	GCF_902830455	Burkholderia cenocepacia	Proteobacteria	396	0.6	8190174	0.67	0.07
MUSK01000063.1	GCF_001993275	Burkholderia cenocepacia	Proteobacteria	396	0.6	8653247	0.67	0.07
JYMW01000081.1	GCF_002071995	Burkholderia cenocepacia	Proteobacteria	396	0.6	7890156	0.67	0.07
MUQY01000044.1	GCF_001991375	Burkholderia cenocepacia	Proteobacteria	396	0.6	8014637	0.67	0.07
QTRP01000034.1	GCF_003854475	Burkholderia cenocepacia	Proteobacteria	396	0.6	7783235	0.67	0.07
MURT01000039.1	GCF_001991915	Burkholderia cenocepacia	Proteobacteria	396	0.6	8071123	0.67	0.07
MKPT01000037.1	GCF_011057215	Burkholderia cenocepacia	Proteobacteria	396	0.59	8566464	0.66	0.07
CP015036.1	GCF_001606135	Burkholderia cenocepacia	Proteobacteria	396	0.59	8731481	0.66	0.07
LNCR01000043.1	GCF_001541445	Burkholderia cenocepacia	Proteobacteria	396	0.58	8976050	0.65	0.07
MUWQ01000107.1	GCF_001994395	Burkholderia cenocepacia	Proteobacteria	396	0.59	8199889	0.66	0.07
MUWS01000082.1	GCF_001994795	Burkholderia cenocepacia	Proteobacteria	396	0.59	8033594	0.66	0.07
MUWE01000091.1	GCF_001994145	Burkholderia cenocepacia	Proteobacteria	396	0.59	7548615	0.66	0.07
MUWI01000074.1	GCF_001994215	Burkholderia cenocepacia	Proteobacteria	396	0.59	8338121	0.66	0.07
MUWN01000129.1	GCF_001994335	Burkholderia cenocepacia	Proteobacteria	396	0.59	8277726	0.66	0.07
MUWU01000164.1	GCF_001994495	Burkholderia cenocepacia	Proteobacteria	396	0.59	8252173	0.66	0.07
MUWF01000090.1	GCF_001994165	Burkholderia cenocepacia	Proteobacteria	396	0.59	7815328	0.66	0.07
MUVK01000034.1	GCF_001994895	Burkholderia cenocepacia	Proteobacteria	396	0.59	7592111	0.66	0.07
CP015034.1	GCF_001606115	Burkholderia cenocepacia	Proteobacteria	396	0.59	8149696	0.66	0.07
JUPC01000218.1	GCF_001059335	Burkholderia cenocepacia	Proteobacteria	396	0.59	7609360	0.66	0.07
MUQA01000016.1	GCF_001991135	Burkholderia cenocepacia	Proteobacteria	396	0.59	8130961	0.66	0.07
MUQA01000040.1	GCF_001991135	Burkholderia cenocepacia	Proteobacteria	396	0.59	8130961	0.66	0.07
JVHQ01000080.1	GCF_001056705	Burkholderia cenocepacia	Proteobacteria	396	0.59	8027326	0.66	0.07
MUVD01000071.1	GCF_001992995	Burkholderia cenocepacia	Proteobacteria	396	0.59	8061220	0.66	0.07
MUQF01000106.1	GCF_001991595	Burkholderia cenocepacia	Proteobacteria	396	0.59	8216360	0.66	0.07
MUQI01000010.1	GCF_001991475	Burkholderia cenocepacia	Proteobacteria	396	0.59	8052732	0.66	0.07
JVCQ01000072.1	GCF_001057175	Burkholderia cenocepacia	Proteobacteria	396	0.59	8124049	0.66	0.07
MUJN01000005.1	GCF_001984315	Burkholderia cenocepacia	Proteobacteria	396	0.59	7803519	0.66	0.07
MUSZ01000056.1	GCF_001992275	Burkholderia cenocepacia	Proteobacteria	396	0.59	6863633	0.66	0.07
JVCR01000168.1	GCF_001055325	Burkholderia cenocepacia	Proteobacteria	396	0.59	8075472	0.66	0.07
MUVR01000045.1	GCF_001993905	Burkholderia cenocepacia	Proteobacteria	396	0.59	8257797	0.66	0.07
MUSU01000020.1	GCF_001992565	Burkholderia cenocepacia	Proteobacteria	396	0.59	7774056	0.66	0.07
MUPW01000099.1	GCF_001991295	Burkholderia cenocepacia	Proteobacteria	396	0.59	7994687	0.66	0.07
MUVB01000069.1	GCF_001992955	Burkholderia cenocepacia	Proteobacteria	396	0.59	8259413	0.66	0.07
MUPZ01000065.1	GCF_001994775	Burkholderia cenocepacia	Proteobacteria	396	0.59	8127894	0.66	0.07
MUQX01000159.1	GCF_001991385	Burkholderia cenocepacia	Proteobacteria	396	0.6	8029287	0.67	0.07
MURO01000146.1	GCF_001991875	Burkholderia cenocepacia	Proteobacteria	396	0.6	8255096	0.67	0.07
MUJO01000009.1	GCF_001984325	Burkholderia cenocepacia	Proteobacteria	396	0.6	8228891	0.67	0.07
MUQL01000131.1	GCF_001991255	Burkholderia cenocepacia	Proteobacteria	396	0.6	8278781	0.67	0.07
MUQU01000033.1	GCF_001991355	Burkholderia cenocepacia	Proteobacteria	396	0.6	8302754	0.67	0.07
MURE01000210.1	GCF_001991735	Burkholderia cenocepacia	Proteobacteria	396	0.6	8134250	0.67	0.07
MUQR01000159.1	GCF_001991495	Burkholderia cenocepacia	Proteobacteria	396	0.6	8064502	0.67	0.07
MUQV01000205.1	GCF_001991615	Burkholderia cenocepacia	Proteobacteria	396	0.6	8416375	0.67	0.07
MUQP01000171.1	GCF_001991535	Burkholderia cenocepacia	Proteobacteria	396	0.6	8338131	0.67	0.07
MUQP01000106.1	GCF_001991535	Burkholderia cenocepacia	Proteobacteria	396	0.6	8338131	0.67	0.07
LPJW01000099.1	GCF_001533105	Burkholderia cenocepacia	Proteobacteria	396	0.6	7706608	0.67	0.07
MURM01000172.1	GCF_001991665	Burkholderia cenocepacia	Proteobacteria	396	0.6	8034083	0.67	0.07
MURF01000149.1	GCF_001991745	Burkholderia cenocepacia	Proteobacteria	396	0.6	8560208	0.67	0.07
MUQO01000077.1	GCF_001991515	Burkholderia cenocepacia	Proteobacteria	396	0.6	8166982	0.67	0.07
MUQQ01000137.1	GCF_001991555	Burkholderia cenocepacia	Proteobacteria	396	0.6	8204823	0.67	0.07
MUQZ01000159.1	GCF_001991755	Burkholderia cenocepacia	Proteobacteria	396	0.6	7841926	0.67	0.07
MUVL01000006.1	GCF_001993095	Burkholderia cenocepacia	Proteobacteria	396	0.59	7560021	0.66	0.07
MUJQ01000015.1	GCF_001984375	Burkholderia cenocepacia	Proteobacteria	396	0.59	8373634	0.66	0.07
NBSO01000003.1	GCF_002891135	Burkholderia cenocepacia	Proteobacteria	396	0.59	8094552	0.66	0.07
MUTA01000098.1	GCF_001993415	Burkholderia cenocepacia	Proteobacteria	396	0.59	7796274	0.66	0.07
LAUA01000002.1	GCF_000981305	Burkholderia cenocepacia	Proteobacteria	396	0.59	7813151	0.66	0.07
JVIA01000116.1	GCF_001056655	Burkholderia cenocepacia	Proteobacteria	396	0.59	8090548	0.66	0.07
CADEUK010000014.1	GCF_902830575	Burkholderia cenocepacia	Proteobacteria	396	0.59	7911435	0.66	0.07
MURI01000124.1	GCF_001991655	Burkholderia cenocepacia	Proteobacteria	396	0.6	8058876	0.67	0.07
MURJ01000060.1	GCF_001991795	Burkholderia cenocepacia	Proteobacteria	396	0.6	8071791	0.67	0.07
MURJ01000076.1	GCF_001991795	Burkholderia cenocepacia	Proteobacteria	396	0.6	8071791	0.67	0.07
MURK01000042.1	GCF_001994655	Burkholderia cenocepacia	Proteobacteria	396	0.6	7834028	0.67	0.07
MUQT01000038.1	GCF_001991325	Burkholderia cenocepacia	Proteobacteria	396	0.6	8208437	0.67	0.07
MURG01000030.1	GCF_001992035	Burkholderia cenocepacia	Proteobacteria	396	0.6	8029561	0.67	0.07
MUSH01000115.1	GCF_001993235	Burkholderia cenocepacia	Proteobacteria	396	0.6	8337517	0.67	0.07
QTRW01000048.1	GCF_003853985	Burkholderia cenocepacia	Proteobacteria	396	0.59	8096756	0.66	0.07
QTSJ01000044.1	GCF_003854695	Burkholderia cenocepacia	Proteobacteria	396	0.59	8011111	0.66	0.07
OEOG01000043.1	GCF_900240025	Burkholderia cenocepacia	Proteobacteria	396	0.6	8032553	0.67	0.07
MDWA01000067.1	GCF_001720525	Burkholderia cenocepacia	Proteobacteria	396	0.59	8203156	0.66	0.07
MDWB01000049.1	GCF_001720575	Burkholderia cenocepacia	Proteobacteria	396	0.59	8127027	0.66	0.07
LDWC01000197.1	GCF_001276275	Burkholderia cenocepacia	Proteobacteria	396	0.58	7261321	0.66	0.08
CP017239.1	GCF_002007585	Burkholderia cenocepacia	Proteobacteria	396	0.58	7664894	0.66	0.08
CP019668.1	GCF_001999785	Burkholderia cenocepacia	Proteobacteria	396	0.58	7499459	0.66	0.08
CP034547.1	GCF_003966315	Burkholderia cenocepacia	Proteobacteria	396	0.58	8036463	0.66	0.08
CP019670.1	GCF_001999825	Burkholderia cenocepacia	Proteobacteria	396	0.59	7394909	0.67	0.08
MUUC01000062.1	GCF_001992675	Burkholderia cenocepacia	Proteobacteria	396	0.58	7697661	0.66	0.08
MUUD01000039.1	GCF_001992695	Burkholderia cenocepacia	Proteobacteria	396	0.58	7372675	0.66	0.08
MUUB01000049.1	GCF_001992655	Burkholderia cenocepacia	Proteobacteria	396	0.58	7512972	0.66	0.08
MUUF01000029.1	GCF_001993615	Burkholderia cenocepacia	Proteobacteria	396	0.58	7480173	0.66	0.08
MUUH01000023.1	GCF_001992755	Burkholderia cenocepacia	Proteobacteria	396	0.58	7893567	0.66	0.08
MUUG01000082.1	GCF_001992735	Burkholderia cenocepacia	Proteobacteria	396	0.58	7554289	0.66	0.08
MUUA01000007.1	GCF_001993595	Burkholderia cenocepacia	Proteobacteria	396	0.58	7710583	0.66	0.08
MUTZ01000006.1	GCF_001992625	Burkholderia cenocepacia	Proteobacteria	396	0.58	7131642	0.66	0.08
MUTO01000041.1	GCF_001994735	Burkholderia cenocepacia	Proteobacteria	396	0.59	7805294	0.67	0.08
MUTM01000042.1	GCF_001994715	Burkholderia cenocepacia	Proteobacteria	396	0.59	7791409	0.67	0.08
MUTU01000046.1	GCF_001993535	Burkholderia cenocepacia	Proteobacteria	396	0.59	7703515	0.67	0.08
MUTN01000049.1	GCF_001992445	Burkholderia cenocepacia	Proteobacteria	396	0.59	7700828	0.67	0.08
MUTL01000030.1	GCF_001992435	Burkholderia cenocepacia	Proteobacteria	396	0.59	6668372	0.67	0.08
RKIV01000002.1	GCF_003940705	Burkholderia cenocepacia	Proteobacteria	396	0.59	7499407	0.67	0.08
MUTT01000013.1	GCF_001992555	Burkholderia cenocepacia	Proteobacteria	396	0.59	7566412	0.67	0.08
MUTT01000045.1	GCF_001992555	Burkholderia cenocepacia	Proteobacteria	396	0.59	7566412	0.67	0.08
CP019672.1	GCF_001999885	Burkholderia cenocepacia	Proteobacteria	396	0.59	7634498	0.67	0.08
MUTW01000017.1	GCF_001992595	Burkholderia cenocepacia	Proteobacteria	396	0.59	6847097	0.67	0.08
MUTS01000013.1	GCF_001993515	Burkholderia cenocepacia	Proteobacteria	396	0.59	8209894	0.67	0.08
MUTV01000108.1	GCF_001992535	Burkholderia cenocepacia	Proteobacteria	396	0.59	7115507	0.67	0.08
MUTQ01000047.1	GCF_001992505	Burkholderia cenocepacia	Proteobacteria	396	0.59	7794195	0.67	0.08
MUTX01000023.1	GCF_001993555	Burkholderia cenocepacia	Proteobacteria	396	0.59	7215174	0.67	0.08
CP020600.1	GCF_002083015	Burkholderia cenocepacia	Proteobacteria	396	0.59	8043691	0.67	0.08
RKIN01000001.1	GCF_003938695	Burkholderia cenocepacia	Proteobacteria	396	0.59	7751365	0.67	0.08
MUUS01000055.1	GCF_001993715	Burkholderia cenocepacia	Proteobacteria	396	0.59	7709706	0.67	0.08
MUUQ01000195.1	GCF_001993055	Burkholderia cenocepacia	Proteobacteria	396	0.59	7642041	0.67	0.08
MUVX01000216.1	GCF_001994915	Burkholderia cenocepacia	Proteobacteria	396	0.59	7988491	0.67	0.08
MUVV01000006.1	GCF_001993985	Burkholderia cenocepacia	Proteobacteria	396	0.59	7812456	0.67	0.08
QTRQ01000029.1	GCF_003854485	Burkholderia cenocepacia	Proteobacteria	396	0.58	7517848	0.66	0.08
QTSL01000031.1	GCF_003854115	Burkholderia cenocepacia	Proteobacteria	396	0.58	7552943	0.66	0.08
QTSR01000029.1	GCF_003854855	Burkholderia cenocepacia	Proteobacteria	396	0.58	7566371	0.66	0.08
QTSM01000035.1	GCF_003854125	Burkholderia cenocepacia	Proteobacteria	396	0.58	7552687	0.66	0.08
QTSG01000044.1	GCF_003854095	Burkholderia cenocepacia	Proteobacteria	396	0.58	7552376	0.66	0.08
QTRX01000016.1	GCF_003854585	Burkholderia cenocepacia	Proteobacteria	396	0.58	7690501	0.66	0.08
QTRY01000017.1	GCF_003854605	Burkholderia cenocepacia	Proteobacteria	396	0.58	7539638	0.66	0.08
MUUE01000051.1	GCF_001992705	Burkholderia cenocepacia	Proteobacteria	396	0.59	7505206	0.67	0.08
CADEUG010000023.1	GCF_902830585	Burkholderia cenocepacia	Proteobacteria	396	0.58	7616417	0.66	0.08
QTRR01000030.1	GCF_003854505	Burkholderia cenocepacia	Proteobacteria	396	0.59	7462910	0.67	0.08
QTSQ01000042.1	GCF_003854805	Burkholderia cenocepacia	Proteobacteria	396	0.58	7803542	0.66	0.08
QTSB01000043.1	GCF_003854065	Burkholderia cenocepacia	Proteobacteria	396	0.58	7725177	0.66	0.08
MUWC01000125.1	GCF_001994085	Burkholderia cenocepacia	Proteobacteria	396	0.59	8337406	0.67	0.08
MUWM01000047.1	GCF_001994315	Burkholderia cenocepacia	Proteobacteria	396	0.59	8506702	0.67	0.08
MUTR01000010.1	GCF_001992495	Burkholderia cenocepacia	Proteobacteria	396	0.59	7857479	0.67	0.08
MUWL01000131.1	GCF_001994285	Burkholderia cenocepacia	Proteobacteria	396	0.59	8424935	0.67	0.08
MUWJ01000109.1	GCF_001994265	Burkholderia cenocepacia	Proteobacteria	396	0.59	8643060	0.67	0.08
MUWB01000140.1	GCF_001994115	Burkholderia cenocepacia	Proteobacteria	396	0.59	8553292	0.67	0.08
CP011918.1	GCF_001484665	Burkholderia cenocepacia	Proteobacteria	396	0.59	8090388	0.67	0.08
MUTP01000006.1	GCF_001992475	Burkholderia cenocepacia	Proteobacteria	396	0.59	7716620	0.67	0.08
MUTP01000013.1	GCF_001992475	Burkholderia cenocepacia	Proteobacteria	396	0.59	7716620	0.67	0.08
LOWV01000005.1	GCF_001524105	Burkholderia cenocepacia	Proteobacteria	396	0.59	7482833	0.67	0.08
LPJQ01000041.1	GCF_001531965	Burkholderia cenocepacia	Proteobacteria	396	0.59	7695831	0.67	0.08
MUSV01000011.1	GCF_001993375	Burkholderia cenocepacia	Proteobacteria	396	0.59	8017998	0.67	0.08
MUUJ01000170.1	GCF_001993675	Burkholderia cenocepacia	Proteobacteria	396	0.59	7705294	0.67	0.08
MUWX01000157.1	GCF_001993185	Burkholderia cenocepacia	Proteobacteria	396	0.59	7895433	0.67	0.08
MUUM01000019.1	GCF_001992815	Burkholderia cenocepacia	Proteobacteria	396	0.59	7693293	0.67	0.08
MUVU01000007.1	GCF_001993975	Burkholderia cenocepacia	Proteobacteria	396	0.59	8005290	0.67	0.08
MUUR01000008.1	GCF_001992855	Burkholderia cenocepacia	Proteobacteria	396	0.59	7908813	0.67	0.08
MUWY01000109.1	GCF_001992165	Burkholderia cenocepacia	Proteobacteria	396	0.59	7926542	0.67	0.08
MUUN01000081.1	GCF_001992825	Burkholderia cenocepacia	Proteobacteria	396	0.59	7872484	0.67	0.08
MUUO01000119.1	GCF_001993075	Burkholderia cenocepacia	Proteobacteria	396	0.59	7701653	0.67	0.08
MUSX01000009.1	GCF_001992285	Burkholderia cenocepacia	Proteobacteria	396	0.59	7451446	0.67	0.08
MUWA01000112.1	GCF_001994075	Burkholderia cenocepacia	Proteobacteria	396	0.59	7867819	0.67	0.08
MUUP01000169.1	GCF_001993685	Burkholderia cenocepacia	Proteobacteria	396	0.59	7866434	0.67	0.08
MURZ01000136.1	GCF_001992005	Burkholderia cenocepacia	Proteobacteria	396	0.59	7736154	0.67	0.08
CP053301.1	GCF_014357995	Burkholderia cenocepacia	Proteobacteria	396	0.59	7741920	0.67	0.08
MURW01000047.1	GCF_001991995	Burkholderia cenocepacia	Proteobacteria	396	0.59	7946936	0.67	0.08
MUQK01000082.1	GCF_001994595	Burkholderia cenocepacia	Proteobacteria	396	0.59	7880132	0.67	0.08
MURS01000010.1	GCF_001991955	Burkholderia cenocepacia	Proteobacteria	396	0.59	8194156	0.67	0.08
MUPR01000060.1	GCF_001991115	Burkholderia cenocepacia	Proteobacteria	396	0.59	8305156	0.67	0.08
MUQJ01000088.1	GCF_001991235	Burkholderia cenocepacia	Proteobacteria	396	0.59	8243402	0.67	0.08
MUVY01000014.1	GCF_001994025	Burkholderia cenocepacia	Proteobacteria	396	0.59	7925324	0.67	0.08
MUVZ01000039.1	GCF_001994435	Burkholderia cenocepacia	Proteobacteria	396	0.59	7934000	0.67	0.08
MUVO01000036.1	GCF_001993315	Burkholderia cenocepacia	Proteobacteria	396	0.59	8452456	0.67	0.08
MURY01000176.1	GCF_001991975	Burkholderia cenocepacia	Proteobacteria	396	0.59	7671189	0.67	0.08
MUST01000026.1	GCF_001992225	Burkholderia cenocepacia	Proteobacteria	396	0.59	7871750	0.67	0.08
MUQC01000009.1	GCF_001991175	Burkholderia cenocepacia	Proteobacteria	396	0.59	7902456	0.67	0.08
MUSD01000011.1	GCF_001992075	Burkholderia cenocepacia	Proteobacteria	396	0.59	7699746	0.67	0.08
MURU01000030.1	GCF_001993155	Burkholderia cenocepacia	Proteobacteria	396	0.59	7659079	0.67	0.08
MUVW01000048.1	GCF_001994035	Burkholderia cenocepacia	Proteobacteria	396	0.59	7940697	0.67	0.08
MUVT01000032.1	GCF_001993945	Burkholderia cenocepacia	Proteobacteria	396	0.59	8413531	0.67	0.08
MURX01000067.1	GCF_001993175	Burkholderia cenocepacia	Proteobacteria	396	0.59	7603762	0.67	0.08
MURV01000046.1	GCF_001994665	Burkholderia cenocepacia	Proteobacteria	396	0.59	7793116	0.67	0.08
MUSW01000073.1	GCF_001992255	Burkholderia cenocepacia	Proteobacteria	396	0.59	7787960	0.67	0.08
MUQD01000029.1	GCF_001991565	Burkholderia cenocepacia	Proteobacteria	396	0.59	7715556	0.67	0.08
MUSB01000113.1	GCF_001992045	Burkholderia cenocepacia	Proteobacteria	396	0.59	7737583	0.67	0.08
QTRZ01000029.1	GCF_003854625	Burkholderia cenocepacia	Proteobacteria	396	0.58	7692770	0.66	0.08
QTSD01000015.1	GCF_003858275	Burkholderia cenocepacia	Proteobacteria	396	0.58	7639141	0.66	0.08
QTSC01000015.1	GCF_003858255	Burkholderia cenocepacia	Proteobacteria	396	0.58	7637496	0.66	0.08
CADETM010000005.1	GCF_902830475	Burkholderia cenocepacia	Proteobacteria	396	0.58	7299943	0.66	0.08
CADEUI010000033.1	GCF_902830595	Burkholderia cenocepacia	Proteobacteria	396	0.58	7918418	0.66	0.08
QTSN01000033.1	GCF_003854775	Burkholderia cenocepacia	Proteobacteria	396	0.58	7760805	0.66	0.08
QTSA01000038.1	GCF_003854025	Burkholderia cenocepacia	Proteobacteria	396	0.58	7739257	0.66	0.08
QTSP01000014.1	GCF_003854825	Burkholderia cenocepacia	Proteobacteria	396	0.58	7655796	0.66	0.08
QTRU01000044.1	GCF_003854575	Burkholderia cenocepacia	Proteobacteria	396	0.58	7791866	0.66	0.08
PVGG01000216.1	GCF_002981275	Burkholderia cenocepacia	Proteobacteria	396	0.59	7448315	0.67	0.08
MUVM01000008.1	GCF_001993855	Burkholderia cenocepacia	Proteobacteria	396	0.59	7491766	0.67	0.08
MUWV01000163.1	GCF_001994505	Burkholderia cenocepacia	Proteobacteria	396	0.59	8180024	0.67	0.08
MUVJ01000048.1	GCF_001993825	Burkholderia cenocepacia	Proteobacteria	396	0.59	7678331	0.67	0.08
MUWW01000123.1	GCF_001994475	Burkholderia cenocepacia	Proteobacteria	396	0.59	8038362	0.67	0.08
JAAEAM010000065.1	GCF_010500755	Burkholderia cenocepacia	Proteobacteria	396	0.59	7728386	0.67	0.08
QTRT01000039.1	GCF_003854545	Burkholderia cenocepacia	Proteobacteria	396	0.59	7563668	0.67	0.08
MURQ01000041.1	GCF_001991885	Burkholderia cenocepacia	Proteobacteria	396	0.59	8105165	0.67	0.08
MURR01000084.1	GCF_001993135	Burkholderia cenocepacia	Proteobacteria	396	0.59	7777422	0.67	0.08
MUSC01000037.1	GCF_001992115	Burkholderia cenocepacia	Proteobacteria	396	0.59	8053610	0.67	0.08
MUPY01000072.1	GCF_001994535	Burkholderia cenocepacia	Proteobacteria	396	0.59	7753817	0.67	0.08
MUQB01000014.1	GCF_001991155	Burkholderia cenocepacia	Proteobacteria	396	0.59	7657685	0.67	0.08
CADETX010000040.1	GCF_902830355	Burkholderia cenocepacia	Proteobacteria	396	0.59	7889342	0.67	0.08
MUUL01000071.1	GCF_001992785	Burkholderia cenocepacia	Proteobacteria	396	0.59	7789967	0.67	0.08
SOCX01000016.1	GCF_004368725	Burkholderia cenocepacia	Proteobacteria	396	0.59	7916722	0.67	0.08
MUSA01000040.1	GCF_001992095	Burkholderia cenocepacia	Proteobacteria	396	0.59	7733489	0.67	0.08
MUSA01000045.1	GCF_001992095	Burkholderia cenocepacia	Proteobacteria	396	0.59	7733489	0.67	0.08
QLTO01000016.1	GCF_003269225	Burkholderia cenocepacia	Proteobacteria	396	0.59	7953643	0.67	0.08
CABWIK020000038.1	GCF_902500395	Burkholderia cenocepacia	Proteobacteria	396	0.58	8406082	0.66	0.08
JTLT01000005.1	GCF_000818575	Burkholderia cenocepacia	Proteobacteria	396	0.58	8055498	0.66	0.08
QTSI01000041.1	GCF_003854735	Burkholderia cenocepacia	Proteobacteria	396	0.58	8107572	0.66	0.08
CADEQA010000005.1	GCF_902829445	Burkholderia cenocepacia	Proteobacteria	396	0.58	7943088	0.66	0.08
CADEUF010000010.1	GCF_902830565	Burkholderia cenocepacia	Proteobacteria	396	0.58	7524945	0.66	0.08
POVZ01000001.1	GCF_002891255	Burkholderia cenocepacia	Proteobacteria	396	0.59	7465327	0.67	0.08
CP050979.1	GCF_012273415	Burkholderia cenocepacia	Proteobacteria	396	0.57	7247662	0.66	0.09
CP021067.1	GCF_003076415	Burkholderia cenocepacia	Proteobacteria	396	0.57	7067048	0.66	0.09
RKIO01000004.1	GCF_003938685	Burkholderia cenocepacia	Proteobacteria	396	0.57	7710844	0.66	0.09
JTAZ02000004.1	GCF_000783555	Burkholderia cenocepacia	Proteobacteria	396	0.57	7319711	0.66	0.09
FNKW01000002.1	GCF_900100915	Burkholderia cenocepacia	Proteobacteria	396	0.58	7496106	0.67	0.09
CP060040.1	GCF_014211915	Burkholderia cenocepacia	Proteobacteria	396	0.57	7607708	0.66	0.09
CP072521.1	GCF_000705535	Burkholderia cenocepacia	Proteobacteria	396	0.58	8022336	0.67	0.09
CADETP010000001.1	GCF_902830405	Burkholderia cenocepacia	Proteobacteria	396	0.57	7727269	0.66	0.09
CADEUH010000003.1	GCF_902830535	Burkholderia cenocepacia	Proteobacteria	396	0.57	7606099	0.66	0.09
MUTY01000001.1	GCF_001992615	Burkholderia cenocepacia	Proteobacteria	396	0.58	7662376	0.67	0.09
CADEUB010000002.1	GCF_902830505	Burkholderia cenocepacia	Proteobacteria	396	0.57	6979160	0.66	0.09
QTSH01000023.1	GCF_003854685	Burkholderia cenocepacia	Proteobacteria	396	0.57	7522887	0.66	0.09
CADEUD010000005.1	GCF_902830555	Burkholderia cenocepacia	Proteobacteria	396	0.57	7695129	0.66	0.09
CADEUE010000002.1	GCF_902830605	Burkholderia cenocepacia	Proteobacteria	396	0.57	7592189	0.66	0.09
QTSO01000030.1	GCF_003854785	Burkholderia cenocepacia	Proteobacteria	396	0.58	7412509	0.67	0.09
CADEUJ010000024.1	GCF_902830545	Burkholderia cenocepacia	Proteobacteria	396	0.57	7965832	0.66	0.09
CADEUM010000001.1	GCF_902830525	Burkholderia cenocepacia	Proteobacteria	396	0.58	7207375	0.67	0.09
QTSF01000039.1	GCF_003854675	Burkholderia cenocepacia	Proteobacteria	396	0.57	7994077	0.66	0.09
QTSE01000026.1	GCF_003854055	Burkholderia cenocepacia	Proteobacteria	396	0.57	7333107	0.67	0.1
PVFD01000043.1	GCF_002981045	Burkholderia cenocepacia	Proteobacteria	396	0.57	7261238	0.67	0.1
QTSK01000022.1	GCF_003854725	Burkholderia cenocepacia	Proteobacteria	396	0.57	7392748	0.67	0.1
CP000379.1	GCF_000014085	Burkholderia cenocepacia AU 1054	Proteobacteria	396	0.57	7279116	0.66	0.09
ALIZ02000034.1	GCF_000333135	Burkholderia cenocepacia BC7	Proteobacteria	396	0.59	7961617	0.66	0.07
AXZZ01000237.1	GCF_000689595	Burkholderia cenocepacia D2AES	Proteobacteria	396	0.58	7477946	0.66	0.08
HG938371.2	GCF_000236215	Burkholderia cenocepacia H111	Proteobacteria	396	0.59	7714893	0.67	0.08
CP000459.1	GCF_000203955	Burkholderia cenocepacia HI2424	Proteobacteria	396	0.57	7702840	0.66	0.09
AM747721.1	GCF_000009485	Burkholderia cenocepacia J2315	Proteobacteria	396	0.59	8055782	0.66	0.07
ALJA02000008.1	GCF_000333155	Burkholderia cenocepacia K56-2Valvano	Proteobacteria	396	0.59	7750255	0.67	0.08
AWOP01000069.1	GCF_000498115	Burkholderia cenocepacia KC-01	Proteobacteria	396	0.57	5835092	0.66	0.09
CP000959.1	GCF_000019505	Burkholderia cenocepacia MC0-3	Proteobacteria	396	0.58	7971389	0.66	0.08
AXZX01000330.1	GCF_000689555	Burkholderia cenocepacia PT15	Proteobacteria	396	0.58	7648458	0.66	0.08
AXZY01000218.1	GCF_000689575	Burkholderia cenocepacia S2AES	Proteobacteria	396	0.58	7283954	0.66	0.08
JWAD01000183.1	GCF_001052915	Burkholderia cepacia	Proteobacteria	396	0.59	8608782	0.66	0.07
JWAO01000658.1	GCF_001053975	Burkholderia cepacia	Proteobacteria	396	0.59	8615890	0.66	0.07
UAQW01000008.1	GCF_900446175	Burkholderia cepacia	Proteobacteria	396	0.59	8554913	0.66	0.07
CP022084.2	GCF_002209085	Burkholderia cepacia	Proteobacteria	396	0.59	8569854	0.66	0.07
LPIS01000063.1	GCF_001532525	Burkholderia cepacia	Proteobacteria	396	0.59	8323769	0.66	0.07
CP023521.1	GCF_002407525	Burkholderia cepacia	Proteobacteria	396	0.59	8569824	0.66	0.07
LPIT01000074.1	GCF_001532555	Burkholderia cepacia	Proteobacteria	396	0.59	8326735	0.66	0.07
LPMP01000043.1	GCF_001534085	Burkholderia cepacia	Proteobacteria	396	0.59	8269906	0.66	0.07
BCNU01000052.1	GCF_001528845	Burkholderia cepacia	Proteobacteria	396	0.59	8486058	0.66	0.07
LPFU01000015.1	GCF_001530665	Burkholderia cepacia	Proteobacteria	396	0.59	8303495	0.66	0.07
QTRK01000042.1	GCF_003854415	Burkholderia cepacia	Proteobacteria	396	0.59	8116924	0.66	0.07
QTRH01000039.1	GCF_003853915	Burkholderia cepacia	Proteobacteria	396	0.59	8216682	0.66	0.07
QTRA01000036.1	GCF_003857475	Burkholderia cepacia	Proteobacteria	396	0.59	8240036	0.66	0.07
QTRF01000038.1	GCF_003858195	Burkholderia cepacia	Proteobacteria	396	0.59	8270323	0.66	0.07
LPDB01000017.1	GCF_001530205	Burkholderia cepacia	Proteobacteria	396	0.59	8771789	0.66	0.07
LPIE01000072.1	GCF_001533295	Burkholderia cepacia	Proteobacteria	396	0.59	8606444	0.66	0.07
LOWW01000078.1	GCF_001524125	Burkholderia cepacia	Proteobacteria	396	0.59	8500640	0.66	0.07
QTRG01000041.1	GCF_003854425	Burkholderia cepacia	Proteobacteria	396	0.59	8472373	0.66	0.07
LOWP01000064.1	GCF_001523985	Burkholderia cepacia	Proteobacteria	396	0.59	8517856	0.66	0.07
CADEUQ010000025.1	GCF_902830625	Burkholderia cepacia	Proteobacteria	396	0.59	8514820	0.66	0.07
LOUT01000081.1	GCF_001523085	Burkholderia cepacia	Proteobacteria	396	0.59	8628116	0.66	0.07
LOUH01000137.1	GCF_001522805	Burkholderia cepacia	Proteobacteria	396	0.59	8719486	0.66	0.07
LOUF01000046.1	GCF_001522785	Burkholderia cepacia	Proteobacteria	396	0.59	8695473	0.66	0.07
LOUE01000058.1	GCF_001522625	Burkholderia cepacia	Proteobacteria	396	0.59	8735743	0.66	0.07
LOUQ01000047.1	GCF_001525785	Burkholderia cepacia	Proteobacteria	396	0.59	8735403	0.66	0.07
LOUB01000123.1	GCF_001522575	Burkholderia cepacia	Proteobacteria	396	0.59	8739025	0.66	0.07
LOUI01000023.1	GCF_001522815	Burkholderia cepacia	Proteobacteria	396	0.59	8732585	0.66	0.07
LOUR01000095.1	GCF_001525775	Burkholderia cepacia	Proteobacteria	396	0.59	8742154	0.66	0.07
LOTX01000103.1	GCF_001522525	Burkholderia cepacia	Proteobacteria	396	0.59	8617579	0.66	0.07
LOUN01000051.1	GCF_001525765	Burkholderia cepacia	Proteobacteria	396	0.59	8691083	0.66	0.07
LOUG01000091.1	GCF_001525945	Burkholderia cepacia	Proteobacteria	396	0.59	8731825	0.66	0.07
LOUD01000062.1	GCF_001525925	Burkholderia cepacia	Proteobacteria	396	0.59	8733927	0.66	0.07
LOUK01000012.1	GCF_001525965	Burkholderia cepacia	Proteobacteria	396	0.59	8739376	0.66	0.07
LOUM01000030.1	GCF_001522945	Burkholderia cepacia	Proteobacteria	396	0.59	8738807	0.66	0.07
LOUJ01000068.1	GCF_001522875	Burkholderia cepacia	Proteobacteria	396	0.59	8731097	0.66	0.07
LOTY01000123.1	GCF_001522305	Burkholderia cepacia	Proteobacteria	396	0.59	8732600	0.66	0.07
LOTZ01000045.1	GCF_001521915	Burkholderia cepacia	Proteobacteria	396	0.59	8735486	0.66	0.07
LOUL01000025.1	GCF_001522925	Burkholderia cepacia	Proteobacteria	396	0.59	8734384	0.66	0.07
LOUC01000065.1	GCF_001525895	Burkholderia cepacia	Proteobacteria	396	0.59	8738266	0.66	0.07
LOUO01000037.1	GCF_001522965	Burkholderia cepacia	Proteobacteria	396	0.59	8690647	0.66	0.07
LOUP01000094.1	GCF_001522985	Burkholderia cepacia	Proteobacteria	396	0.59	8737864	0.66	0.07
LOUA01000019.1	GCF_001522695	Burkholderia cepacia	Proteobacteria	396	0.59	8735518	0.66	0.07
JABUMM010000051.1	GCF_013336635	Burkholderia cepacia	Proteobacteria	396	0.58	8146605	0.66	0.08
PTMA02000034.1	GCF_002942785	Burkholderia cepacia	Proteobacteria	396	0.58	7772935	0.66	0.08
CP045236.1	GCF_009586235	Burkholderia cepacia	Proteobacteria	396	0.58	8366868	0.66	0.08
JADBHZ010000017.1	GCF_014892615	Burkholderia cepacia	Proteobacteria	396	0.58	7120532	0.66	0.08
CP032011.1	GCF_014854795	Burkholderia cepacia	Proteobacteria	396	0.58	8403907	0.66	0.08
CP013376.1	GCF_001718395	Burkholderia cepacia	Proteobacteria	396	0.58	7337382	0.66	0.08
LOYD01000036.1	GCF_001524835	Burkholderia cepacia	Proteobacteria	396	0.58	8263766	0.66	0.08
JABUMN010000005.1	GCF_013336605	Burkholderia cepacia	Proteobacteria	396	0.58	8852021	0.66	0.08
LPHG01000053.1	GCF_001531505	Burkholderia cepacia	Proteobacteria	396	0.58	8674711	0.66	0.08
CADEPV010000030.1	GCF_902829425	Burkholderia cepacia	Proteobacteria	396	0.58	8479853	0.66	0.08
LPFA01000038.1	GCF_001529525	Burkholderia cepacia	Proteobacteria	396	0.58	8585029	0.66	0.08
LOTU01000049.1	GCF_001522215	Burkholderia cepacia	Proteobacteria	396	0.58	8509381	0.66	0.08
LPHI01000056.1	GCF_001531525	Burkholderia cepacia	Proteobacteria	396	0.58	8213183	0.66	0.08
LOWJ01000006.1	GCF_001523685	Burkholderia cepacia	Proteobacteria	396	0.58	8620145	0.66	0.08
KN150987.1	GCF_000757365	Burkholderia cepacia	Proteobacteria	396	0.59	8112263	0.67	0.08
CP007786.1	GCF_000755805	Burkholderia cepacia	Proteobacteria	396	0.59	8147114	0.67	0.08
LPFG01000026.1	GCF_001529685	Burkholderia cepacia	Proteobacteria	396	0.58	7098836	0.66	0.08
LPEY01000002.1	GCF_001530105	Burkholderia cepacia	Proteobacteria	396	0.58	8381027	0.66	0.08
LPEM01000066.1	GCF_001529885	Burkholderia cepacia	Proteobacteria	396	0.58	8482880	0.66	0.08
LPEU01000004.1	GCF_001530805	Burkholderia cepacia	Proteobacteria	396	0.58	7101349	0.66	0.08
CADEUV010000001.1	GCF_902830695	Burkholderia cepacia	Proteobacteria	396	0.58	8367712	0.66	0.08
QTRL01000019.1	GCF_003858205	Burkholderia cepacia	Proteobacteria	396	0.58	8504295	0.66	0.08
CADEUU010000004.1	GCF_902830675	Burkholderia cepacia	Proteobacteria	396	0.58	8677323	0.66	0.08
LPEV01000056.1	GCF_001530055	Burkholderia cepacia	Proteobacteria	396	0.58	8379989	0.66	0.08
UARD01000012.1	GCF_900446185	Burkholderia cepacia	Proteobacteria	396	0.58	8503150	0.66	0.08
CADEVE010000025.1	GCF_902830765	Burkholderia cepacia	Proteobacteria	396	0.58	7589047	0.66	0.08
CADEVF010000034.1	GCF_902830785	Burkholderia cepacia	Proteobacteria	396	0.58	8833975	0.66	0.08
LPIG01000014.1	GCF_001531915	Burkholderia cepacia	Proteobacteria	396	0.58	7064027	0.66	0.08
SNSF01000095.1	GCF_004376865	Burkholderia cepacia	Proteobacteria	396	0.58	8642729	0.66	0.08
LPBO01000064.1	GCF_001526905	Burkholderia cepacia	Proteobacteria	396	0.58	8258451	0.66	0.08
LOYF01000004.1	GCF_001524765	Burkholderia cepacia	Proteobacteria	396	0.58	8449013	0.66	0.08
LPCW01000074.1	GCF_001528675	Burkholderia cepacia	Proteobacteria	396	0.58	8412156	0.66	0.08
LPID01000027.1	GCF_001531875	Burkholderia cepacia	Proteobacteria	396	0.58	8449153	0.66	0.08
LOYH01000103.1	GCF_001526205	Burkholderia cepacia	Proteobacteria	396	0.58	8607144	0.66	0.08
LOYU01000057.1	GCF_001526445	Burkholderia cepacia	Proteobacteria	396	0.58	8316182	0.66	0.08
QLUZ01000004.1	GCF_003268125	Burkholderia cepacia	Proteobacteria	396	0.58	8439210	0.66	0.08
LOYO01000032.1	GCF_001526345	Burkholderia cepacia	Proteobacteria	396	0.58	8301211	0.66	0.08
LPBP01000012.1	GCF_001526785	Burkholderia cepacia	Proteobacteria	396	0.58	8298932	0.66	0.08
LPGF01000024.1	GCF_001536795	Burkholderia cepacia	Proteobacteria	396	0.58	7290488	0.66	0.08
LPIF01000017.1	GCF_001531905	Burkholderia cepacia	Proteobacteria	396	0.58	8385463	0.66	0.08
LOTV01000059.1	GCF_001522335	Burkholderia cepacia	Proteobacteria	396	0.58	8510247	0.66	0.08
CADEUX010000014.1	GCF_902830755	Burkholderia cepacia	Proteobacteria	396	0.59	6933849	0.67	0.08
CADEUZ010000036.1	GCF_902830715	Burkholderia cepacia	Proteobacteria	396	0.58	8722512	0.66	0.08
LPEW01000012.1	GCF_001530045	Burkholderia cepacia	Proteobacteria	396	0.58	8384588	0.66	0.08
LPET01000027.1	GCF_001530005	Burkholderia cepacia	Proteobacteria	396	0.58	7099304	0.66	0.08
LPFF01000009.1	GCF_001529825	Burkholderia cepacia	Proteobacteria	396	0.58	8382856	0.66	0.08
LPES01000090.1	GCF_001530785	Burkholderia cepacia	Proteobacteria	396	0.58	8388857	0.66	0.08
QTRM01000028.1	GCF_003853955	Burkholderia cepacia	Proteobacteria	396	0.58	6993101	0.66	0.08
CADEUS010000013.1	GCF_902830645	Burkholderia cepacia	Proteobacteria	396	0.58	8821522	0.66	0.08
LPKL01000073.1	GCF_001532955	Burkholderia cepacia	Proteobacteria	396	0.58	8504370	0.66	0.08
LPEX01000018.1	GCF_001530085	Burkholderia cepacia	Proteobacteria	396	0.58	8276825	0.66	0.08
LPEZ01000005.1	GCF_001530135	Burkholderia cepacia	Proteobacteria	396	0.58	8384190	0.66	0.08
CADEVC010000019.1	GCF_902830805	Burkholderia cepacia	Proteobacteria	396	0.58	8715781	0.66	0.08
CADEVD010000022.1	GCF_902830745	Burkholderia cepacia	Proteobacteria	396	0.58	8367865	0.66	0.08
LPFL01000037.1	GCF_001530185	Burkholderia cepacia	Proteobacteria	396	0.58	8609824	0.66	0.08
LPFW01000066.1	GCF_001530415	Burkholderia cepacia	Proteobacteria	396	0.58	8609524	0.66	0.08
CADEUW010000007.1	GCF_902830705	Burkholderia cepacia	Proteobacteria	396	0.58	8594721	0.66	0.08
LPGR01000002.1	GCF_001530905	Burkholderia cepacia	Proteobacteria	396	0.58	8426554	0.66	0.08
CADEUR010000001.1	GCF_902830685	Burkholderia cepacia	Proteobacteria	396	0.58	8539505	0.66	0.08
CADEUP010000002.1	GCF_902830635	Burkholderia cepacia	Proteobacteria	396	0.58	8539415	0.66	0.08
SNSG01000104.1	GCF_004377825	Burkholderia cepacia	Proteobacteria	396	0.58	9486314	0.66	0.08
LPJA01000026.1	GCF_001532705	Burkholderia cepacia	Proteobacteria	396	0.58	8309633	0.66	0.08
SNSH01000140.1	GCF_004377805	Burkholderia cepacia	Proteobacteria	396	0.58	9528106	0.66	0.08
SNSK01000075.1	GCF_004377685	Burkholderia cepacia	Proteobacteria	396	0.58	8653607	0.66	0.08
QTRB01000035.1	GCF_003857515	Burkholderia cepacia	Proteobacteria	396	0.58	8388287	0.66	0.08
SSHL01000037.1	GCF_004798465	Burkholderia cepacia	Proteobacteria	396	0.58	8642952	0.66	0.08
SNSO01000042.1	GCF_004377495	Burkholderia cepacia	Proteobacteria	396	0.58	8647469	0.66	0.08
SNSL01000041.1	GCF_004377615	Burkholderia cepacia	Proteobacteria	396	0.58	8654184	0.66	0.08
SNSJ01000062.1	GCF_004377745	Burkholderia cepacia	Proteobacteria	396	0.58	7405037	0.66	0.08
LPEE01000001.1	GCF_001529145	Burkholderia cepacia	Proteobacteria	396	0.58	8414988	0.66	0.08
LPBQ01000028.1	GCF_001526755	Burkholderia cepacia	Proteobacteria	396	0.58	8702042	0.66	0.08
LOSW01000050.1	GCF_001521975	Burkholderia cepacia	Proteobacteria	396	0.58	8315647	0.66	0.08
QTRI01000034.1	GCF_003853765	Burkholderia cepacia	Proteobacteria	396	0.58	8164046	0.66	0.08
RBBR01000057.1	GCF_014142305	Burkholderia cepacia	Proteobacteria	396	0.58	8655670	0.66	0.08
CADDZZ010000036.1	GCF_902825095	Burkholderia cepacia	Proteobacteria	396	0.58	8779393	0.66	0.08
RBBM01000061.1	GCF_014142095	Burkholderia cepacia	Proteobacteria	396	0.58	8664521	0.66	0.08
LPKC01000031.1	GCF_001532235	Burkholderia cepacia	Proteobacteria	396	0.58	8372192	0.66	0.08
CADEVB010000002.1	GCF_902830735	Burkholderia cepacia	Proteobacteria	396	0.58	8513244	0.66	0.08
CADEUT010000008.1	GCF_902830665	Burkholderia cepacia	Proteobacteria	396	0.58	8509309	0.66	0.08
QTRN01000042.1	GCF_003853975	Burkholderia cepacia	Proteobacteria	396	0.58	8231748	0.66	0.08
QTRC01000042.1	GCF_003858065	Burkholderia cepacia	Proteobacteria	396	0.58	8271454	0.66	0.08
FOIG01000032.1	GCF_900111715	Burkholderia cepacia	Proteobacteria	396	0.58	8686614	0.66	0.08
QTRO01000037.1	GCF_003853995	Burkholderia cepacia	Proteobacteria	396	0.58	8234680	0.66	0.08
VIWI01000013.1	GCF_007829215	Burkholderia cepacia	Proteobacteria	396	0.58	8442785	0.66	0.08
SNSQ01000091.1	GCF_004377105	Burkholderia cepacia	Proteobacteria	396	0.58	9516028	0.66	0.08
SNSI01000091.1	GCF_004377675	Burkholderia cepacia	Proteobacteria	396	0.58	9528706	0.66	0.08
SNSP01000101.1	GCF_004376135	Burkholderia cepacia	Proteobacteria	396	0.58	9509304	0.66	0.08
SNSS01000104.1	GCF_004375605	Burkholderia cepacia	Proteobacteria	396	0.58	9339323	0.66	0.08
CADEUN010000018.1	GCF_902830615	Burkholderia cepacia	Proteobacteria	396	0.58	8526080	0.66	0.08
SNSN01000098.1	GCF_004377815	Burkholderia cepacia	Proteobacteria	396	0.58	9523234	0.66	0.08
SNSR01000073.1	GCF_004374695	Burkholderia cepacia	Proteobacteria	396	0.58	8121635	0.66	0.08
RBBW01000061.1	GCF_014142595	Burkholderia cepacia	Proteobacteria	396	0.58	8674852	0.66	0.08
RBBL01000063.1	GCF_014142065	Burkholderia cepacia	Proteobacteria	396	0.58	8838675	0.66	0.08
RBBV01000058.1	GCF_014142565	Burkholderia cepacia	Proteobacteria	396	0.58	8664555	0.66	0.08
LPDA01000050.1	GCF_001528685	Burkholderia cepacia	Proteobacteria	396	0.58	8315214	0.66	0.08
CADEUO010000005.1	GCF_902830655	Burkholderia cepacia	Proteobacteria	396	0.58	9194903	0.66	0.08
QTRJ01000036.1	GCF_003854435	Burkholderia cepacia	Proteobacteria	396	0.58	8401901	0.66	0.08
RBBT01000063.1	GCF_014142395	Burkholderia cepacia	Proteobacteria	396	0.58	8954247	0.66	0.08
RBBP01000061.1	GCF_014142325	Burkholderia cepacia	Proteobacteria	396	0.58	8958038	0.66	0.08
QTRE01000036.1	GCF_003858175	Burkholderia cepacia	Proteobacteria	396	0.58	8243612	0.66	0.08
LPKB01000087.1	GCF_001532885	Burkholderia cepacia	Proteobacteria	396	0.58	8934814	0.66	0.08
QTRD01000037.1	GCF_003858185	Burkholderia cepacia	Proteobacteria	396	0.58	8241817	0.66	0.08
RARY01000067.1	GCF_014142045	Burkholderia cepacia	Proteobacteria	396	0.58	8956290	0.66	0.08
RARW01000064.1	GCF_014141995	Burkholderia cepacia	Proteobacteria	396	0.58	8731094	0.66	0.08
RARZ01000067.1	GCF_014142075	Burkholderia cepacia	Proteobacteria	396	0.58	8947340	0.66	0.08
LDWF01000059.1	GCF_001038835	Burkholderia cepacia	Proteobacteria	396	0.58	8672695	0.66	0.08
RBBQ01000071.1	GCF_014142315	Burkholderia cepacia	Proteobacteria	396	0.58	8955691	0.66	0.08
LPCZ01000066.1	GCF_001529755	Burkholderia cepacia	Proteobacteria	396	0.58	7120145	0.66	0.08
RBBS01000068.1	GCF_014142385	Burkholderia cepacia	Proteobacteria	396	0.58	8952447	0.66	0.08
RASK01000067.1	GCF_014142465	Burkholderia cepacia	Proteobacteria	396	0.58	8955593	0.66	0.08
RASG01000064.1	GCF_014142285	Burkholderia cepacia	Proteobacteria	396	0.58	8866476	0.66	0.08
RBBN01000065.1	GCF_014142185	Burkholderia cepacia	Proteobacteria	396	0.58	8663622	0.66	0.08
RBBU01000069.1	GCF_014142475	Burkholderia cepacia	Proteobacteria	396	0.58	8956018	0.66	0.08
RBBK01000060.1	GCF_014141955	Burkholderia cepacia	Proteobacteria	396	0.58	8548792	0.66	0.08
RASD01000065.1	GCF_014142175	Burkholderia cepacia	Proteobacteria	396	0.58	8955590	0.66	0.08
RBBI01000064.1	GCF_014141625	Burkholderia cepacia	Proteobacteria	396	0.58	8957533	0.66	0.08
SNSM01000105.1	GCF_004377645	Burkholderia cepacia	Proteobacteria	396	0.58	8822459	0.66	0.08
LPKH01000017.1	GCF_001532125	Burkholderia cepacia	Proteobacteria	396	0.58	8786301	0.66	0.08
CADEVG010000034.1	GCF_902830795	Burkholderia cepacia	Proteobacteria	396	0.58	8838832	0.66	0.08
LOSV01000006.1	GCF_001522295	Burkholderia cepacia	Proteobacteria	396	0.58	8556753	0.66	0.08
JAACXU010000082.1	GCF_011140355	Burkholderia cepacia	Proteobacteria	396	0.58	8641314	0.66	0.08
LOYK01000079.1	GCF_001526255	Burkholderia cepacia	Proteobacteria	396	0.58	8276276	0.67	0.09
LPCL01000016.1	GCF_001528485	Burkholderia cepacia	Proteobacteria	396	0.57	6947386	0.66	0.09
LPLA01000038.1	GCF_001533445	Burkholderia cepacia	Proteobacteria	396	0.57	8336175	0.66	0.09
KN150853.1	GCF_000756845	Burkholderia cepacia	Proteobacteria	396	0.57	7182132	0.67	0.1
CP007748.1	GCF_003546465	Burkholderia cepacia ATCC 25416	Proteobacteria	396	0.59	8567011	0.66	0.07
CP012982.1	GCF_001411495	Burkholderia cepacia ATCC 25416	Proteobacteria	396	0.59	8605945	0.66	0.07
KI421536.1	GCF_000473485	Burkholderia cepacia ATCC 25416	Proteobacteria	396	0.59	8612710	0.66	0.07
CP034554.1	GCF_006094315	Burkholderia cepacia ATCC 25416	Proteobacteria	396	0.59	8574389	0.66	0.07
AZHP01000004.1	GCF_000504665	Burkholderia cepacia Bu72	Proteobacteria	396	0.58	7423806	0.66	0.08
CP013731.1	GCF_000701165	Burkholderia cepacia JBK9	Proteobacteria	396	0.58	8481212	0.66	0.08
MCAU02000001.1	GCF_001758385	Burkholderia contaminans	Proteobacteria	396	0.59	10352616	0.65	0.06
MDUI01000204.1	GCF_001720405	Burkholderia contaminans	Proteobacteria	396	0.59	8369227	0.66	0.07
JACWLL010000033.1	GCF_014773305	Burkholderia contaminans	Proteobacteria	396	0.59	8589491	0.66	0.07
MLFG01000001.1	GCF_001865715	Burkholderia contaminans	Proteobacteria	396	0.59	7998628	0.66	0.07
QTQY01000031.1	GCF_003853895	Burkholderia contaminans	Proteobacteria	396	0.59	8072008	0.66	0.07
CABVQQ010000007.1	GCF_902499225	Burkholderia contaminans	Proteobacteria	396	0.59	8394843	0.66	0.07
CABVQL010000021.1	GCF_902499325	Burkholderia contaminans	Proteobacteria	396	0.59	8363746	0.66	0.07
RARJ01000013.1	GCF_014141685	Burkholderia contaminans	Proteobacteria	396	0.59	8842783	0.66	0.07
RARP01000041.1	GCF_014141865	Burkholderia contaminans	Proteobacteria	396	0.59	9005515	0.66	0.07
CP028808.1	GCF_009191525	Burkholderia contaminans	Proteobacteria	396	0.59	8596045	0.66	0.07
RARL01000032.1	GCF_014141755	Burkholderia contaminans	Proteobacteria	396	0.59	8844363	0.66	0.07
CABVQA010000034.1	GCF_902499085	Burkholderia contaminans	Proteobacteria	396	0.59	8651916	0.66	0.07
AP018357.1	GCF_004723625	Burkholderia contaminans	Proteobacteria	396	0.59	8901643	0.66	0.07
CABVQT010000007.1	GCF_902499265	Burkholderia contaminans	Proteobacteria	396	0.59	8237582	0.66	0.07
CADEUY010000014.1	GCF_902830725	Burkholderia contaminans	Proteobacteria	396	0.59	8765642	0.66	0.07
NQOD01000042.1	GCF_002270525	Burkholderia contaminans	Proteobacteria	396	0.59	8833884	0.66	0.07
RARH01000036.1	GCF_014141665	Burkholderia contaminans	Proteobacteria	396	0.59	8839529	0.66	0.07
CP042165.1	GCF_007724625	Burkholderia contaminans	Proteobacteria	396	0.59	9002241	0.66	0.07
CP046608.1	GCF_009755625	Burkholderia contaminans	Proteobacteria	396	0.59	8656859	0.66	0.07
RARK01000037.1	GCF_014141725	Burkholderia contaminans	Proteobacteria	396	0.59	8840234	0.66	0.07
CABVQO010000036.1	GCF_902499195	Burkholderia contaminans	Proteobacteria	396	0.59	8954430	0.66	0.07
QTQV01000034.1	GCF_003853875	Burkholderia contaminans	Proteobacteria	396	0.59	8502118	0.66	0.07
QFRG01000080.1	GCF_003316785	Burkholderia contaminans	Proteobacteria	396	0.59	8909379	0.66	0.07
CP009743.1	GCF_001029145	Burkholderia contaminans	Proteobacteria	396	0.58	8509249	0.66	0.08
CP013391.1	GCF_003704285	Burkholderia contaminans	Proteobacteria	396	0.58	8170775	0.66	0.08
CABVQJ010000045.1	GCF_902499285	Burkholderia contaminans	Proteobacteria	396	0.58	8309019	0.66	0.08
CABVQS010000017.1	GCF_902499255	Burkholderia contaminans	Proteobacteria	396	0.58	8240073	0.66	0.08
QTQW01000037.1	GCF_003853905	Burkholderia contaminans	Proteobacteria	396	0.58	8240247	0.66	0.08
CADEVL010000003.1	GCF_902830875	Burkholderia contaminans	Proteobacteria	396	0.58	8023671	0.66	0.08
PVFG01000047.1	GCF_002980735	Burkholderia contaminans	Proteobacteria	396	0.58	8267724	0.66	0.08
QTQX01000034.1	GCF_003854375	Burkholderia contaminans	Proteobacteria	396	0.58	8433271	0.66	0.08
CADEVJ010000004.1	GCF_902830845	Burkholderia contaminans	Proteobacteria	396	0.58	8290145	0.66	0.08
CABVQR010000008.1	GCF_902499345	Burkholderia contaminans	Proteobacteria	396	0.58	7873816	0.66	0.08
QTQZ01000037.1	GCF_003854385	Burkholderia contaminans	Proteobacteria	396	0.58	8260399	0.66	0.08
CM009576.1	GCF_002924455	Burkholderia contaminans	Proteobacteria	396	0.58	8628791	0.66	0.08
CADEVN010000006.1	GCF_902830835	Burkholderia contaminans	Proteobacteria	396	0.58	8332225	0.66	0.08
CADEVH010000017.1	GCF_902830865	Burkholderia contaminans	Proteobacteria	396	0.58	8348284	0.66	0.08
CADEVA010000018.1	GCF_902830775	Burkholderia contaminans	Proteobacteria	396	0.58	8455472	0.66	0.08
LASC01000006.1	GCF_000987055	Burkholderia contaminans FFH2055	Proteobacteria	396	0.59	8212826	0.66	0.07
LASD01000018.1	GCF_000987075	Burkholderia contaminans LMG 23361	Proteobacteria	396	0.59	9263236	0.65	0.06
CP013406.1	GCF_001718575	Burkholderia lata	Proteobacteria	396	0.58	8354839	0.66	0.08
LDWP01000045.1	GCF_001038745	Burkholderia lata	Proteobacteria	396	0.58	7119895	0.66	0.08
VZOJ01000006.1	GCF_008802135	Burkholderia latens	Proteobacteria	396	0.59	7103502	0.66	0.07
CABVPL010000001.1	GCF_902499045	Burkholderia latens	Proteobacteria	396	0.59	7075522	0.66	0.07
CP013438.1	GCF_001718795	Burkholderia latens	Proteobacteria	396	0.59	6614478	0.66	0.07
LOTQ01000004.1	GCF_001525985	Burkholderia latens	Proteobacteria	396	0.59	6499163	0.66	0.07
CADFCV010000005.1	GCF_902832795	Burkholderia latens	Proteobacteria	396	0.59	7084826	0.66	0.07
CADFCX010000001.1	GCF_902832755	Burkholderia latens	Proteobacteria	396	0.59	7246525	0.66	0.07
SUQO01000017.1	GCF_013337715	Burkholderia metallica	Proteobacteria	396	0.57	8568519	0.66	0.09
SUQP01000001.1	GCF_013336775	Burkholderia metallica	Proteobacteria	396	0.56	7697386	0.66	0.1
QMFZ01000068.1	GCF_003294055	Burkholderia reimsis	Proteobacteria	396	0.58	8933938	0.66	0.08
CADFDW010000025.1	GCF_902833035	Burkholderia seminalis	Proteobacteria	396	0.6	8239041	0.66	0.06
QTQQ01000001.1	GCF_003854315	Burkholderia seminalis	Proteobacteria	396	0.59	7643089	0.67	0.08
CP013400.1	GCF_001718535	Burkholderia seminalis	Proteobacteria	396	0.58	7648944	0.67	0.09
CABVPV010000001.1	GCF_902499165	Burkholderia seminalis	Proteobacteria	396	0.58	7928753	0.67	0.09
QTQR01000006.1	GCF_003854335	Burkholderia seminalis	Proteobacteria	396	0.58	7853858	0.67	0.09
LAEU01000008.1	GCF_001742345	Burkholderia seminalis	Proteobacteria	396	0.58	7674286	0.67	0.09
LOWU01000005.1	GCF_001524085	Burkholderia seminalis	Proteobacteria	396	0.58	7550216	0.67	0.09
CADFDK010000004.1	GCF_902832885	Burkholderia seminalis DSM 23518	Proteobacteria	396	0.58	7974784	0.67	0.09
QKZF01000014.1	GCF_003253915	Burkholderia sp. 28_3	Proteobacteria	396	0.59	8327191	0.66	0.07
SCNW01000085.1	GCF_005503135	Burkholderia sp. 4M9327G5	Proteobacteria	396	0.59	9084355	0.66	0.07
SCNX01000065.1	GCF_005502665	Burkholderia sp. 4NA327B6	Proteobacteria	396	0.59	8822387	0.66	0.07
SCNY01000052.1	GCF_005503435	Burkholderia sp. 4NA327C10	Proteobacteria	396	0.59	9148446	0.66	0.07
SCNZ01000035.1	GCF_005502655	Burkholderia sp. 4NA327C6	Proteobacteria	396	0.59	8821646	0.66	0.07
LZXX01000152.1	GCF_001729305	Burkholderia sp. A2	Proteobacteria	396	0.59	7510003	0.66	0.07
LOVM01000046.1	GCF_001523445	Burkholderia sp. ABCPW 11	Proteobacteria	396	0.58	7247907	0.66	0.08
VWWH01000004.1	GCF_011753045	Burkholderia sp. Ap-955	Proteobacteria	396	0.58	8132612	0.66	0.08
NKEX01000006.1	GCF_002223325	Burkholderia sp. AU15512	Proteobacteria	396	0.58	8210220	0.66	0.08
NKEY01000006.1	GCF_002223285	Burkholderia sp. AU16482	Proteobacteria	396	0.56	7360955	0.67	0.11
NKEZ01000008.1	GCF_002223345	Burkholderia sp. AU16741	Proteobacteria	396	0.58	7293437	0.66	0.08
NKFB01000005.1	GCF_002223255	Burkholderia sp. AU17457	Proteobacteria	396	0.59	7618068	0.66	0.07
NKFC02000006.1	GCF_002223215	Burkholderia sp. AU18528	Proteobacteria	396	0.56	7324538	0.67	0.11
NKFD01000004.1	GCF_002223205	Burkholderia sp. AU27893	Proteobacteria	396	0.58	8583636	0.66	0.08
NKFE01000005.1	GCF_002223195	Burkholderia sp. AU28863	Proteobacteria	396	0.59	7556028	0.66	0.07
NKFF01000005.1	GCF_002223185	Burkholderia sp. AU31280	Proteobacteria	396	0.58	7710579	0.66	0.08
NKFG01000005.1	GCF_002223155	Burkholderia sp. AU31652	Proteobacteria	396	0.58	8240112	0.66	0.08
NKFH01000007.1	GCF_002223135	Burkholderia sp. AU33423	Proteobacteria	396	0.58	8328591	0.66	0.08
NKFI01000005.1	GCF_002223125	Burkholderia sp. AU33647	Proteobacteria	396	0.59	8116481	0.66	0.07
NKFJ01000006.1	GCF_002223095	Burkholderia sp. AU33803	Proteobacteria	396	0.58	8017538	0.66	0.08
ASSI01000006.1	GCF_000466765	Burkholderia sp. AU4i	Proteobacteria	396	0.58	9267974	0.66	0.08
NKFK01000005.1	GCF_002223365	Burkholderia sp. AU6039	Proteobacteria	396	0.58	8490258	0.66	0.08
VWWE01000010.1	GCF_011753145	Burkholderia sp. Ax-1735	Proteobacteria	396	0.58	8122397	0.66	0.08
CADFDO010000010.1	GCF_902832955	Burkholderia sp. BCC0044	Proteobacteria	396	0.59	8040913	0.66	0.07
CADFDM010000001.1	GCF_902832985	Burkholderia sp. BCC0097	Proteobacteria	396	0.57	7944585	0.66	0.09
CADFDL010000011.1	GCF_902832865	Burkholderia sp. BCC0397	Proteobacteria	396	0.56	8157493	0.66	0.1
CADFEM010000010.1	GCF_902833245	Burkholderia sp. BCC0398	Proteobacteria	396	0.58	8010644	0.66	0.08
CADESR010000014.1	GCF_902830285	Burkholderia sp. BCC0419	Proteobacteria	396	0.57	8181554	0.66	0.09
CADFEN010000007.1	GCF_902833145	Burkholderia sp. BCC0506	Proteobacteria	396	0.6	7291782	0.67	0.07
CADFED010000012.1	GCF_902833175	Burkholderia sp. BCC0801	Proteobacteria	396	0.6	7503901	0.67	0.07
CADFEH010000001.1	GCF_902833155	Burkholderia sp. BCC1047	Proteobacteria	396	0.58	7793112	0.66	0.08
CADFDY010000015.1	GCF_902833095	Burkholderia sp. BCC1208	Proteobacteria	396	0.58	7375364	0.66	0.08
PREY01000025.1	GCF_002959955	Burkholderia sp. BE12	Proteobacteria	396	0.56	7472757	0.66	0.1
WHNT01000016.1	GCF_009362285	Burkholderia sp. BE24	Proteobacteria	396	0.56	7439080	0.66	0.1
QTQI01000034.1	GCF_003853705	Burkholderia sp. Bp8992	Proteobacteria	396	0.58	8090042	0.66	0.08
MDTW01000046.1	GCF_001719665	Burkholderia sp. CQ001	Proteobacteria	396	0.59	9192594	0.66	0.07
BBSK01000071.1	GCF_001319805	Burkholderia sp. E168m22	Proteobacteria	396	0.57	7613924	0.66	0.09
QXTL01000044.1	GCF_003573655	Burkholderia sp. HAN2018	Proteobacteria	396	0.59	8655042	0.66	0.07
NKFL01000006.1	GCF_002223055	Burkholderia sp. HI2500	Proteobacteria	396	0.58	8265377	0.66	0.08
NKFM01000037.1	GCF_002223085	Burkholderia sp. HI2714	Proteobacteria	396	0.58	8937629	0.66	0.08
NKFN01000006.1	GCF_002223355	Burkholderia sp. HI2761	Proteobacteria	396	0.56	7473667	0.66	0.1
NKFO01000009.1	GCF_002223045	Burkholderia sp. HI4860	Proteobacteria	396	0.59	8256473	0.66	0.07
LDUL01000001.1	GCF_001043615	Burkholderia sp. LK4	Proteobacteria	396	0.58	8679260	0.66	0.08
SSWO01000006.1	GCF_004803625	Burkholderia sp. LS-044	Proteobacteria	396	0.58	8782274	0.66	0.08
LOYC01000011.1	GCF_001524725	Burkholderia sp. MSMB1072	Proteobacteria	396	0.57	7029816	0.66	0.09
LPDI01000009.1	GCF_001528895	Burkholderia sp. MSMB1078WGS	Proteobacteria	396	0.58	7211427	0.66	0.08
LPMU01000039.1	GCF_001534535	Burkholderia sp. MSMB1459WGS	Proteobacteria	396	0.58	7196196	0.66	0.08
LOYN01000015.1	GCF_001526325	Burkholderia sp. MSMB1826	Proteobacteria	396	0.57	7343576	0.66	0.09
LOYP01000051.1	GCF_001526365	Burkholderia sp. MSMB1835	Proteobacteria	396	0.58	7159515	0.67	0.09
LPJG01000044.1	GCF_001532755	Burkholderia sp. MSMB2157WGS	Proteobacteria	396	0.57	7072030	0.67	0.1
ML058597.1	GCF_003635165	Burkholderia sp. Nafp2/4-1b	Proteobacteria	396	0.58	7788045	0.66	0.08
CP013372.1	GCF_001522585	Burkholderia sp. NRF60-BP8	Proteobacteria	396	0.57	7079943	0.67	0.1
PTXM01000036.1	GCF_004343765	Burkholderia sp. SRS-25	Proteobacteria	396	0.58	8152304	0.66	0.08
VWWF01000017.1	GCF_011753135	Burkholderia sp. Tr-849	Proteobacteria	396	0.58	8109096	0.66	0.08
CP016443.1	GCF_001742165	Burkholderia stabilis	Proteobacteria	396	0.55	8527947	0.66	0.11
CADFEP010000009.1	GCF_902833115	Burkholderia stabilis	Proteobacteria	396	0.55	8520391	0.66	0.11
LR025743.1	GCF_900240005	Burkholderia stabilis	Proteobacteria	396	0.55	8505509	0.66	0.11
CADFDZ010000010.1	GCF_902833185	Burkholderia stabilis	Proteobacteria	396	0.55	8252539	0.66	0.11
CADFDX010000009.1	GCF_902833135	Burkholderia stabilis	Proteobacteria	396	0.55	7149608	0.66	0.11
CADFEQ010000005.1	GCF_902833105	Burkholderia stabilis	Proteobacteria	396	0.55	8754541	0.66	0.11
OCNJ01000002.1	GCF_900230255	Caenispirillum bisanense	Proteobacteria	414	0.69	5275453	0.7	0.01
CP003943.1	GCF_000316575	Calothrix sp. PCC 7507	Cyanobacteria	480	0.57	7023215	0.42	0.15
JQBV01000002.1	GCF_001438765	Carnobacterium maltaromaticum	Firmicutes	414	0.39	3535655	0.34	0.05
CVMZ01000100.1	GCF_900005785	Carnobacterium maltaromaticum	Firmicutes	414	0.39	3559572	0.34	0.05
WNJR01000005.1	GCF_014518385	Carnobacterium maltaromaticum	Firmicutes	414	0.39	3644240	0.34	0.05
JQBU01000023.1	GCF_001437035	Carnobacterium maltaromaticum	Firmicutes	414	0.38	3576147	0.34	0.04
NRPV01000006.1	GCF_004564745	Carnobacterium maltaromaticum	Firmicutes	414	0.38	3531665	0.34	0.04
NRPU01000006.1	GCF_004565195	Carnobacterium maltaromaticum	Firmicutes	414	0.38	3533292	0.34	0.04
NRPR01000006.1	GCF_004564705	Carnobacterium maltaromaticum	Firmicutes	414	0.38	3532986	0.34	0.04
NRPT01000006.1	GCF_004565155	Carnobacterium maltaromaticum	Firmicutes	414	0.38	3528297	0.34	0.04
NRQI01000005.1	GCF_004565225	Carnobacterium maltaromaticum	Firmicutes	414	0.38	3497287	0.34	0.04
NRQG01000006.1	GCF_004564895	Carnobacterium maltaromaticum	Firmicutes	414	0.38	3497345	0.34	0.04
NRQC01000005.1	GCF_004564875	Carnobacterium maltaromaticum	Firmicutes	414	0.38	3502430	0.34	0.04
NRQE01000006.1	GCF_004565215	Carnobacterium maltaromaticum	Firmicutes	414	0.38	3531030	0.34	0.04
NRQD01000006.1	GCF_004564845	Carnobacterium maltaromaticum	Firmicutes	414	0.38	3530731	0.34	0.04
NRPS01000006.1	GCF_004564725	Carnobacterium maltaromaticum	Firmicutes	414	0.38	3531081	0.34	0.04
BJOJ01000023.1	GCF_006540145	Carnobacterium maltaromaticum	Firmicutes	414	0.38	3426610	0.34	0.04
CP045040.1	GCF_009738125	Carnobacterium maltaromaticum	Firmicutes	414	0.38	4065487	0.34	0.04
CP016844.1	GCF_001703575	Carnobacterium maltaromaticum	Firmicutes	414	0.38	3695838	0.34	0.04
WNJS01000106.1	GCF_014518405	Carnobacterium maltaromaticum	Firmicutes	414	0.38	3481338	0.34	0.04
PKFI01000001.1	GCF_002860425	Carnobacterium maltaromaticum	Firmicutes	414	0.37	3383471	0.34	0.03
PKFL01000002.1	GCF_002860525	Carnobacterium maltaromaticum	Firmicutes	414	0.37	3298634	0.34	0.03
PKFH01000001.1	GCF_002860555	Carnobacterium maltaromaticum	Firmicutes	414	0.37	3303108	0.34	0.03
PKFE01000001.1	GCF_002860435	Carnobacterium maltaromaticum	Firmicutes	414	0.37	3298737	0.34	0.03
PKFG01000001.1	GCF_002860465	Carnobacterium maltaromaticum	Firmicutes	414	0.37	3294342	0.34	0.03
PKFK01000002.1	GCF_002860585	Carnobacterium maltaromaticum	Firmicutes	414	0.37	3293515	0.34	0.03
PKFF01000001.1	GCF_002860485	Carnobacterium maltaromaticum	Firmicutes	414	0.37	3294718	0.34	0.03
PKFM01000002.1	GCF_002860545	Carnobacterium maltaromaticum	Firmicutes	414	0.37	3295693	0.34	0.03
PKFJ01000002.1	GCF_002860505	Carnobacterium maltaromaticum	Firmicutes	414	0.37	3293635	0.34	0.03
AGNS01000023.1	GCF_000238575	Carnobacterium maltaromaticum ATCC 35586	Firmicutes	414	0.38	3542354	0.34	0.04
JQBG01000104.1	GCF_001437315	Carnobacterium maltaromaticum DSM 20342	Firmicutes	414	0.38	3754574	0.34	0.04
JQMX01000001.1	GCF_000744945	Carnobacterium maltaromaticum DSM 20342	Firmicutes	414	0.38	3876691	0.34	0.04
HE999757.2	GCF_000317975	Carnobacterium maltaromaticum LMA28	Firmicutes	414	0.38	3650416	0.34	0.04
JABUYF010000044.1	GCF_014897475	Carnobacterium mobile	Firmicutes	420	0.43	2542362	0.36	0.07
JQMR01000001.1	GCF_000744825	Carnobacterium mobile DSM 4848	Firmicutes	420	0.41	2632867	0.36	0.05
CP010796.1	GCF_001483965	Carnobacterium sp. CP1	Firmicutes	417	0.33	2614401	0.38	0.05
JQLZ01000001.1	GCF_000744465	Caulobacter henricii	Proteobacteria	417	0.66	4980720	0.67	0.01
QDKO01000009.1	GCF_003094615	Caulobacter radicis	Proteobacteria	396	0.7	5570445	0.69	0.01
QDKP01000050.1	GCF_003094595	Caulobacter radicis	Proteobacteria	396	0.7	5542585	0.69	0.01
CP048815.1	GCF_010977555	Caulobacter rhizosphaerae	Proteobacteria	417	0.61	5963910	0.68	0.07
JAAIVC010000030.1	GCF_010975005	Caulobacter sp. 17J65-9	Proteobacteria	402	0.67	4188469	0.7	0.03
JACSJI010000001.1	GCF_014349105	Caulobacter sp. 17J80-11	Proteobacteria	402	0.68	3818411	0.7	0.02
JAAKGT010000002.1	GCF_011043625	Caulobacter sp. 602-2	Proteobacteria	396	0.69	5168154	0.69	0
AKKF01000137.1	GCF_000281955	Caulobacter sp. AP07	Proteobacteria	417	0.62	5615958	0.68	0.06
LSJA01000347.1	GCF_001556515	Caulobacter sp. CCH9-E1	Proteobacteria	405	0.64	4620378	0.67	0.03
QHJZ01000237.1	GCF_003185795	Caulobacter sp. D4A	Proteobacteria	402	0.69	5438878	0.68	0.01
QHJY01000050.1	GCF_003185805	Caulobacter sp. D5	Proteobacteria	402	0.69	5286074	0.68	0.01
JACJMQ010000001.1	GCF_014192965	Caulobacter sp. H1	Proteobacteria	408	0.71	3659528	0.71	0
JUGJ01000009.1	GCF_000799245	Caulobacter sp. OV484	Proteobacteria	417	0.59	5179711	0.68	0.09
SMZP01000001.1	GCF_013181195	Caulobacter sp. RHG1	Proteobacteria	408	0.64	5633745	0.67	0.03
LMFX01000015.1	GCF_001426985	Caulobacter sp. Root1472	Proteobacteria	417	0.61	5709804	0.68	0.07
LMDD01000007.1	GCF_001425725	Caulobacter sp. Root342	Proteobacteria	417	0.59	5258820	0.68	0.09
LMDF01000007.1	GCF_001425745	Caulobacter sp. Root343	Proteobacteria	417	0.59	5357871	0.68	0.09
JONW01000006.1	GCF_000712075	Caulobacter sp. UNC358MFTsu5.1	Proteobacteria	417	0.71	5402640	0.69	0.02
JACHCS010000001.1	GCF_014207215	Caulobacter sp. YL-Caulobacter	Proteobacteria	408	0.66	5347693	0.67	0.01
LNIY01000100.1	GCF_001449105	Caulobacter vibrioides	Proteobacteria	396	0.69	5322177	0.69	0
PJRS01000022.1	GCF_002858925	Caulobacter zeae	Proteobacteria	396	0.7	5393480	0.68	0.02
BIMR01000041.1	GCF_004306155	Cellulomonas biazotea	Actinobacteria	429	0.74	4376879	0.74	0
BMEB01000002.1	GCF_014636275	Cellulomonas carbonis	Actinobacteria	474	0.73	3904075	0.74	0.01
AXCY01000002.1	GCF_000767175	Cellulomonas carbonis T26	Actinobacteria	474	0.73	3976246	0.72	0.01
BJWG01000005.1	GCF_007990245	Cellulomonas composti	Actinobacteria	426	0.72	3539423	0.72	0
JABCJJ010000032.1	GCF_012952065	Cellulomonas fimi	Actinobacteria	459	0.74	3548433	0.72	0.02
LR134387.1	GCF_900637695	Cellulomonas fimi	Actinobacteria	429	0.74	4194131	0.74	0
JABELZ010000030.1	GCF_013004555	Cellulomonas fimi	Actinobacteria	429	0.74	4239860	0.74	0
CP002666.1	GCF_000212695	Cellulomonas fimi ATCC 484	Actinobacteria	429	0.74	4266344	0.74	0
CP001964.1	GCF_000092865	Cellulomonas flavigena DSM 20109	Actinobacteria	429	0.75	4123179	0.74	0.01
BJLQ01000003.1	GCF_006538725	Cellulomonas gelida	Actinobacteria	429	0.71	3786089	0.73	0.02
BMOJ01000003.1	GCF_014647015	Cellulomonas gelida	Actinobacteria	429	0.71	3791351	0.73	0.02
CP002665.1	GCF_000218545	Cellulomonas gilvus ATCC 13127	Actinobacteria	480	0.73	3526441	0.73	0
JACHDN010000001.1	GCF_014201095	Cellulomonas hominis	Actinobacteria	417	0.74	4489147	0.74	0
JACCAG010000001.1	GCF_013409475	Cellulomonas hominis	Actinobacteria	411	0.73	4281066	0.74	0.01
BJVQ01000064.1	GCF_007989225	Cellulomonas hominis	Actinobacteria	417	0.74	4423528	0.75	0.01
JAAXOZ010000139.1	GCF_012396205	Cellulomonas hominis	Actinobacteria	417	0.72	4025974	0.74	0.02
SZYE01000025.1	GCF_005239125	Cellulomonas hominis	Actinobacteria	411	0.73	4212638	0.75	0.02
JABMCI010000042.1	GCF_013359775	Cellulomonas humilata	Actinobacteria	429	0.71	4650270	0.72	0.01
CABKRU010000001.1	GCF_902374825	Cellulomonas massiliensis	Actinobacteria	441	0.73	3410512	0.74	0.01
HE978588.1	GCF_000312005	Cellulomonas massiliensis JC225	Actinobacteria	441	0.73	3410512	0.74	0.01
VCNF01000001.1	GCF_006386485	Cellulomonas oligotrophica	Actinobacteria	459	0.73	4544055	0.72	0.01
JACCBK010000001.1	GCF_013409875	Cellulomonas oligotrophica	Actinobacteria	459	0.73	4150316	0.75	0.02
BJUA01000001.1	GCF_007989825	Cellulomonas persica	Actinobacteria	429	0.71	3663627	0.73	0.02
QWKP01000221.1	GCF_003470205	Cellulomonas rhizosphaerae	Actinobacteria	429	0.73	3657983	0.72	0.01
JAAXOY010000035.1	GCF_012396155	Cellulomonas septica	Actinobacteria	429	0.73	3837946	0.73	0
SRZI01000007.1	GCF_004793555	Cellulomonas shaoxiangyii	Actinobacteria	441	0.74	3924339	0.75	0.01
CP039291.1	GCF_004798685	Cellulomonas shaoxiangyii	Actinobacteria	441	0.74	3909366	0.75	0.01
JACBZJ010000001.1	GCF_013409305	Cellulomonas soli	Actinobacteria	429	0.74	4257813	0.72	0.02
BKAL01000006.1	GCF_007992535	Cellulomonas soli	Actinobacteria	429	0.74	4231055	0.73	0.01
LFKW01000132.1	GCF_001040865	Cellulomonas sp. A375-1	Actinobacteria	429	0.71	3765436	0.73	0.02
VWSD01000003.1	GCF_009829685	Cellulomonas sp. Ao-9	Actinobacteria	456	0.72	3397365	0.72	0
JAACYI010000029.1	GCF_009996735	Cellulomonas sp. APG4	Actinobacteria	462	0.72	3743932	0.73	0.01
CP048210.1	GCF_010119915	Cellulomonas sp. H30R-01	Actinobacteria	429	0.73	4492978	0.74	0.01
JAANNB010000291.1	GCF_011603975	Cellulomonas sp. IC4_254	Actinobacteria	411	0.73	4046283	0.75	0.02
JAGF01000001.1	GCF_000526515	Cellulomonas sp. KRMCY2	Actinobacteria	435	0.68	4495232	0.71	0.03
LMOO01000001.1	GCF_001424195	Cellulomonas sp. Leaf334	Actinobacteria	429	0.73	4742537	0.72	0.01
LMQI01000004.1	GCF_001424125	Cellulomonas sp. Leaf395	Actinobacteria	429	0.71	4166651	0.71	0
RFFI01000009.1	GCF_003696205	Cellulomonas sp. NEAU-YY56	Actinobacteria	402	0.73	4391169	0.74	0.01
RKHX01000003.1	GCF_003755175	Cellulomonas sp. PhB150	Actinobacteria	429	0.72	3798457	0.72	0
LMFG01000001.1	GCF_001426725	Cellulomonas sp. Root137	Actinobacteria	429	0.72	4392972	0.72	0
BHYL01000213.1	GCF_003851725	Cellulomonas sp. TKZ-21	Actinobacteria	429	0.73	4499308	0.74	0.01
KE384506.1	GCF_000426185	Cellulomonas sp. URHD0024	Actinobacteria	462	0.68	4467545	0.71	0.03
JIAN01000005.1	GCF_000688475	Cellulomonas sp. URHE0023	Actinobacteria	462	0.69	4210445	0.71	0.02
QEES01000002.1	GCF_003115775	Cellulomonas sp. WB94	Actinobacteria	462	0.7	3868980	0.71	0.01
QEES01000002.1	GCF_003115775	Cellulomonas sp. WB94	Actinobacteria	396	0.64	3868980	0.71	0.07
CP041203.1	GCF_008033115	Cellulomonas sp. Y8	Actinobacteria	411	0.73	4475991	0.75	0.02
QXFN01000002.1	GCF_004886325	Cellulomonas telluris	Actinobacteria	423	0.73	4131215	0.75	0.02
BJWH01000007.1	GCF_007990265	Cellulomonas terrae	Actinobacteria	429	0.73	4309330	0.72	0.01
BJUB01000007.1	GCF_007989805	Cellulomonas xylanilytica	Actinobacteria	438	0.72	4443613	0.72	0
FMMP01000028.1	GCF_900095725	Cellulosilyticum sp. I15G10I2	Firmicutes	417	0.3	4498861	0.35	0.05
CP034675.1	GCF_003990395	Cellulosilyticum sp. WCF-2	Firmicutes	462	0.41	4779774	0.34	0.07
FTMI01000007.1	GCF_900155925	Cellulosimicrobium aquatile	Actinobacteria	411	0.73	4317712	0.74	0.01
JABAGH010000002.1	GCF_012844025	Cellulosimicrobium aquatile	Actinobacteria	402	0.72	4403989	0.74	0.02
CP041694.1	GCF_007362135	Cellulosimicrobium cellulans	Actinobacteria	402	0.72	4219812	0.74	0.02
RQIK01000008.1	GCF_005239305	Cellulosimicrobium cellulans	Actinobacteria	402	0.72	4209480	0.74	0.02
CP021383.1	GCF_002162335	Cellulosimicrobium cellulans	Actinobacteria	411	0.7	4799856	0.74	0.04
KQ435290.1	GCF_001274015	Cellulosimicrobium cellulans F16	Actinobacteria	411	0.71	4602720	0.74	0.03
CAOI01000049.1	GCF_000321105	Cellulosimicrobium cellulans LMG 16121	Actinobacteria	402	0.72	4276035	0.74	0.02
SOZH01000009.1	GCF_004519295	Cellulosimicrobium funkei	Actinobacteria	411	0.72	4377803	0.74	0.02
BCSK01000032.1	GCF_001570825	Cellulosimicrobium funkei NBRC 104118	Actinobacteria	411	0.72	4370484	0.74	0.02
CP053419.1	GCF_013127315	Cellulosimicrobium sp. 72-3	Actinobacteria	402	0.72	4220771	0.74	0.02
MKKH01000025.1	GCF_001942335	Cellulosimicrobium sp. CUA-896	Actinobacteria	441	0.74	3727087	0.74	0
LUAZ01000050.1	GCF_001647255	Cellulosimicrobium sp. I38E	Actinobacteria	411	0.71	4709106	0.74	0.03
NEDO01000004.1	GCF_002127155	Cellulosimicrobium sp. KWT-B	Actinobacteria	411	0.73	4412091	0.74	0.01
JPQW01000182.1	GCF_000736715	Cellulosimicrobium sp. MM	Actinobacteria	402	0.72	3846862	0.74	0.02
JAACJC010000008.1	GCF_011033075	Cellulosimicrobium sp. SL-1	Actinobacteria	411	0.73	4330690	0.74	0.01
VEDT01000006.1	GCF_007678025	Cellulosimicrobium sp. TH-20	Actinobacteria	465	0.73	4256938	0.74	0.01
CP020857.1	GCF_002105775	Cellulosimicrobium sp. TH-20	Actinobacteria	402	0.72	4265546	0.74	0.02
VEIN01000003.1	GCF_007680565	Cellulosimicrobium sp. TH-20	Actinobacteria	402	0.72	4327705	0.74	0.02
VEBQ01000008.1	GCF_007676885	Cellulosimicrobium sp. TH-20	Actinobacteria	402	0.72	4346475	0.74	0.02
SDBQ02000010.1	GCF_004114655	Cellulosimicrobium terreum	Actinobacteria	411	0.72	4379053	0.74	0.02
JACYFD010000001.1	GCF_014803435	Cellulosimicrobium terreum	Actinobacteria	423	0.69	4485253	0.73	0.04
CP021382.1	GCF_002162135	Cellvibrio sp. PSBB006	Proteobacteria	453	0.48	5257074	0.5	0.02
AODQ01000036.1	GCF_000348925	Cesiribacter andamanensis AMV16	Bacteroidetes	453	0.53	4759956	0.54	0.01
FUZZ01000005.1	GCF_900168065	Chitinophaga ginsengisegetis	Bacteroidetes	432	0.47	7934943	0.46	0.01
CABFVU010000005.1	GCF_902150045	Chitinophaga polysaccharea	Bacteroidetes	426	0.47	7621884	0.46	0.01
QLLL01000001.1	GCF_003259335	Chitinophaga skermanii	Bacteroidetes	444	0.36	6114601	0.41	0.05
LFND01000007.1	GCF_001045465	Chryseobacterium angstadtii	Bacteroidetes	417	0.47	5202773	0.37	0.1
RAQH01000002.1	GCF_003610695	Chryseobacterium arachidiradicis	Bacteroidetes	441	0.43	3646603	0.36	0.07
BMCW01000002.1	GCF_014635405	Chryseobacterium arachidiradicis	Bacteroidetes	441	0.43	3644800	0.36	0.07
FQUT01000003.1	GCF_900129245	Chryseobacterium arachidis	Bacteroidetes	426	0.37	4947868	0.35	0.02
FUZE01000018.1	GCF_900168205	Chryseobacterium balustinum	Bacteroidetes	426	0.4	4857813	0.33	0.07
UAVR01000008.1	GCF_900446785	Chryseobacterium balustinum	Bacteroidetes	426	0.4	4545564	0.33	0.07
CP033934.1	GCF_003815995	Chryseobacterium balustinum	Bacteroidetes	426	0.4	4974086	0.33	0.07
JACLCW010000013.1	GCF_014218825	Chryseobacterium bernardetii	Bacteroidetes	450	0.4	5294360	0.35	0.05
FRCD01000002.1	GCF_900142785	Chryseobacterium carnipullorum	Bacteroidetes	414	0.46	5154826	0.37	0.09
CP033920.1	GCF_003815695	Chryseobacterium carnipullorum	Bacteroidetes	414	0.45	5459074	0.37	0.08
CP033921.1	GCF_003815855	Chryseobacterium carnipullorum	Bacteroidetes	414	0.45	5458793	0.37	0.08
UFVQ01000003.1	GCF_900446825	Chryseobacterium carnipullorum	Bacteroidetes	414	0.45	5514839	0.37	0.08
AUMT01000021.1	GCF_000430825	Chryseobacterium daeguense DSM 19388	Bacteroidetes	426	0.44	4214564	0.36	0.08
VKNW01000004.1	GCF_007474535	Chryseobacterium echinoideorum	Bacteroidetes	447	0.42	3818558	0.34	0.08
FPAP01000009.1	GCF_900116415	Chryseobacterium formosense	Bacteroidetes	426	0.4	4432606	0.34	0.06
JPRP01000001.1	GCF_000737665	Chryseobacterium formosense	Bacteroidetes	426	0.4	4364663	0.34	0.06
PGFD01000001.1	GCF_002797535	Chryseobacterium geocarposphaerae	Bacteroidetes	426	0.43	4113083	0.35	0.08
CP015199.1	GCF_001648155	Chryseobacterium glaciei	Bacteroidetes	405	0.4	4871648	0.34	0.06
JARQ01000004.1	GCF_000708615	Chryseobacterium hispalense DSM 25574	Bacteroidetes	426	0.45	4363762	0.36	0.09
LJOD01000003.1	GCF_001295265	Chryseobacterium indologenes	Bacteroidetes	417	0.45	4861744	0.37	0.08
LAZY01000036.1	GCF_001013295	Chryseobacterium indologenes	Bacteroidetes	438	0.43	5830795	0.36	0.07
JACLDC010000011.1	GCF_014220635	Chryseobacterium indologenes	Bacteroidetes	438	0.43	5897939	0.36	0.07
JACLEC010000014.1	GCF_014220045	Chryseobacterium indologenes	Bacteroidetes	438	0.43	5878855	0.36	0.07
JACLEM010000014.1	GCF_014219945	Chryseobacterium indologenes	Bacteroidetes	450	0.4	5568014	0.36	0.04
JACLEA010000013.1	GCF_014220185	Chryseobacterium indologenes	Bacteroidetes	450	0.4	4745520	0.37	0.03
JACLDK010000013.1	GCF_014220515	Chryseobacterium indologenes	Bacteroidetes	450	0.4	4765928	0.37	0.03
JACLDH010000014.1	GCF_014220525	Chryseobacterium indologenes	Bacteroidetes	450	0.4	4785724	0.37	0.03
JACLEL010000013.1	GCF_014219895	Chryseobacterium indologenes	Bacteroidetes	450	0.4	4784558	0.37	0.03
JACLDP010000014.1	GCF_014220405	Chryseobacterium indologenes	Bacteroidetes	450	0.4	4785832	0.37	0.03
JACLDF010000015.1	GCF_014220565	Chryseobacterium indologenes	Bacteroidetes	450	0.4	4786350	0.37	0.03
JACLDT010000014.1	GCF_014220285	Chryseobacterium indologenes	Bacteroidetes	450	0.4	4788490	0.37	0.03
JACLDQ010000013.1	GCF_014220365	Chryseobacterium indologenes	Bacteroidetes	450	0.4	4785644	0.37	0.03
JACLDO010000013.1	GCF_014220375	Chryseobacterium indologenes	Bacteroidetes	450	0.4	4786947	0.37	0.03
JACLEG010000015.1	GCF_014220065	Chryseobacterium indologenes	Bacteroidetes	450	0.4	4785161	0.37	0.03
JACLDE010000013.1	GCF_014220605	Chryseobacterium indologenes	Bacteroidetes	450	0.4	4785482	0.37	0.03
JACLDD010000013.1	GCF_014220615	Chryseobacterium indologenes	Bacteroidetes	450	0.4	4790428	0.37	0.03
JACLEJ010000013.1	GCF_014219965	Chryseobacterium indologenes	Bacteroidetes	450	0.4	4794596	0.37	0.03
JACLEH010000014.1	GCF_014220005	Chryseobacterium indologenes	Bacteroidetes	450	0.4	4784887	0.37	0.03
JACLCZ010000013.1	GCF_014218815	Chryseobacterium indologenes	Bacteroidetes	450	0.4	4786726	0.37	0.03
JACLDI010000013.1	GCF_014220505	Chryseobacterium indologenes	Bacteroidetes	450	0.4	4785866	0.37	0.03
JACLEI010000016.1	GCF_014219985	Chryseobacterium indologenes	Bacteroidetes	450	0.4	4785268	0.37	0.03
JACLDS010000013.1	GCF_014220295	Chryseobacterium indologenes	Bacteroidetes	450	0.4	4790555	0.37	0.03
JACLDG010000013.1	GCF_014220575	Chryseobacterium indologenes	Bacteroidetes	450	0.4	4785075	0.37	0.03
JACLEK010000013.1	GCF_014219975	Chryseobacterium indologenes	Bacteroidetes	450	0.4	4785881	0.37	0.03
JACLDV010000013.1	GCF_014220275	Chryseobacterium indologenes	Bacteroidetes	450	0.4	4785647	0.37	0.03
JACLDM010000013.1	GCF_014220445	Chryseobacterium indologenes	Bacteroidetes	450	0.4	4774427	0.37	0.03
JACLEE010000014.1	GCF_014220105	Chryseobacterium indologenes	Bacteroidetes	450	0.4	4774043	0.37	0.03
JACLDR010000013.1	GCF_014220345	Chryseobacterium indologenes	Bacteroidetes	450	0.4	4794086	0.37	0.03
JACLED010000013.1	GCF_014220115	Chryseobacterium indologenes	Bacteroidetes	450	0.4	4774834	0.37	0.03
JACLDB010000013.1	GCF_014220655	Chryseobacterium indologenes	Bacteroidetes	450	0.4	4883441	0.37	0.03
FTMF01000001.1	GCF_900156145	Chryseobacterium indoltheticum	Bacteroidetes	396	0.38	4214843	0.34	0.04
UFVS01000001.1	GCF_900446845	Chryseobacterium indoltheticum	Bacteroidetes	396	0.38	4255539	0.34	0.04
CP033929.1	GCF_003815915	Chryseobacterium indoltheticum	Bacteroidetes	396	0.38	4253895	0.34	0.04
UFVR01000004.1	GCF_900446865	Chryseobacterium indoltheticum	Bacteroidetes	396	0.38	4825462	0.34	0.04
CP033928.1	GCF_003815895	Chryseobacterium indoltheticum	Bacteroidetes	396	0.37	4191778	0.34	0.03
FTNZ01000005.1	GCF_900156585	Chryseobacterium joostei	Bacteroidetes	414	0.41	5268044	0.35	0.06
CP033926.1	GCF_003815775	Chryseobacterium joostei	Bacteroidetes	414	0.41	4890621	0.35	0.06
FPKW01000019.1	GCF_900114875	Chryseobacterium limigenitum	Bacteroidetes	405	0.4	4697725	0.34	0.06
JPRO01000002.1	GCF_000737785	Chryseobacterium luteum	Bacteroidetes	417	0.45	4718546	0.37	0.08
VAJL01000001.1	GCF_006175945	Chryseobacterium mulctrae	Bacteroidetes	426	0.39	4868651	0.33	0.06
FOVD01000005.1	GCF_900115055	Chryseobacterium oleae	Bacteroidetes	417	0.44	5284689	0.38	0.06
PPEI02000004.1	GCF_002899895	Chryseobacterium oncorhynchi	Bacteroidetes	414	0.41	4794425	0.35	0.06
FQWT01000006.1	GCF_900129755	Chryseobacterium oranimense	Bacteroidetes	426	0.42	4598339	0.37	0.05
CCAV010000005.1	GCF_000612925	Chryseobacterium oranimense G311	Bacteroidetes	426	0.42	4457049	0.37	0.05
CDHM01000005.1	GCF_000820645	Chryseobacterium oranimense G311	Bacteroidetes	426	0.42	4457049	0.37	0.05
LT827015.1	GCF_900169075	Chryseobacterium phocaeense	Bacteroidetes	447	0.41	4864679	0.38	0.03
CP023049.2	GCF_002285635	Chryseobacterium piperi	Bacteroidetes	438	0.41	4501946	0.35	0.06
JPRJ01000020.1	GCF_000737775	Chryseobacterium piperi	Bacteroidetes	438	0.41	4340594	0.35	0.06
QNVS01000028.1	GCF_003385415	Chryseobacterium piscium	Bacteroidetes	426	0.37	4319169	0.33	0.04
BJYH01000019.1	GCF_007991415	Chryseobacterium rhizosphaerae	Bacteroidetes	411	0.46	5197083	0.36	0.1
QNUF01000001.1	GCF_003385455	Chryseobacterium rhizosphaerae	Bacteroidetes	411	0.46	5267290	0.36	0.1
PKNN01000018.1	GCF_002893085	Chryseobacterium scophthalmum	Bacteroidetes	426	0.41	4458321	0.33	0.08
FSRQ01000006.1	GCF_900143185	Chryseobacterium scophthalmum	Bacteroidetes	426	0.39	4468393	0.33	0.06
CP033915.1	GCF_003815635	Chryseobacterium shandongense	Bacteroidetes	426	0.44	4430347	0.36	0.08
CP033912.1	GCF_003815835	Chryseobacterium shandongense	Bacteroidetes	426	0.44	4628783	0.36	0.08
CP033914.1	GCF_003815615	Chryseobacterium shandongense	Bacteroidetes	426	0.43	4390955	0.36	0.07
JACHKQ010000003.1	GCF_014204235	Chryseobacterium shigense	Bacteroidetes	417	0.44	4155087	0.37	0.07
JACHLC010000004.1	GCF_014207845	Chryseobacterium shigense	Bacteroidetes	417	0.44	4154632	0.37	0.07
FTNY01000004.1	GCF_900156575	Chryseobacterium shigense	Bacteroidetes	414	0.42	4895917	0.37	0.05
MUGP01000010.1	GCF_002943655	Chryseobacterium shigense	Bacteroidetes	414	0.42	4889274	0.37	0.05
FNKL01000003.1	GCF_900100115	Chryseobacterium soldanellicola	Bacteroidetes	423	0.4	4136421	0.35	0.05
JPRH01000003.1	GCF_000737705	Chryseobacterium soli	Bacteroidetes	414	0.42	4754478	0.36	0.06
CACSJX010000001.1	GCF_902706275	Chryseobacterium sp. 18068	Bacteroidetes	426	0.39	4638815	0.33	0.06
CP033070.1	GCF_003669035	Chryseobacterium sp. 3008163	Bacteroidetes	426	0.41	4558636	0.34	0.07
QNVW01000007.1	GCF_003391035	Chryseobacterium sp. 5_R23647	Bacteroidetes	426	0.37	4678357	0.33	0.04
PEEX01000001.1	GCF_002754245	Chryseobacterium sp. 52	Bacteroidetes	417	0.4	5298815	0.37	0.03
LR733314.1	GCF_902506175	Chryseobacterium sp. 8AT	Bacteroidetes	426	0.41	4699358	0.33	0.08
LELA01000005.1	GCF_001677955	Chryseobacterium sp. BGARF1	Bacteroidetes	414	0.41	4675015	0.33	0.08
LFNF01000002.1	GCF_001045445	Chryseobacterium sp. BLS98	Bacteroidetes	414	0.43	4412600	0.37	0.06
LFNF01000002.1	GCF_001045445	Chryseobacterium sp. BLS98	Bacteroidetes	426	0.41	4412600	0.37	0.04
JACLCU010000008.1	GCF_014218905	Chryseobacterium sp. C3	Bacteroidetes	450	0.4	4648261	0.35	0.05
VSWH01000001.1	GCF_009602705	Chryseobacterium sp. CA7	Bacteroidetes	417	0.42	5125723	0.37	0.05
MAUH01000016.1	GCF_001693475	Chryseobacterium sp. CBo1	Bacteroidetes	426	0.4	4506626	0.34	0.06
LSIL01000297.1	GCF_001556235	Chryseobacterium sp. CCH4-E10	Bacteroidetes	426	0.44	4396348	0.36	0.08
JUGW01000026.1	GCF_000799515	Chryseobacterium sp. CF356	Bacteroidetes	426	0.38	3939663	0.34	0.04
LFNE01000010.1	GCF_001045455	Chryseobacterium sp. FH2	Bacteroidetes	423	0.38	3988758	0.34	0.04
LSHB01000004.1	GCF_001643375	Chryseobacterium sp. FP211-J200	Bacteroidetes	438	0.47	4110772	0.37	0.1
CP033918.1	GCF_003815675	Chryseobacterium sp. G0186	Bacteroidetes	414	0.41	5038771	0.35	0.06
CP033917.1	GCF_003815655	Chryseobacterium sp. G0201	Bacteroidetes	405	0.4	4810759	0.34	0.06
JACYFS010000006.1	GCF_014837145	Chryseobacterium sp. GCR10	Bacteroidetes	426	0.4	4316129	0.36	0.04
JACCFZ010000001.1	GCF_013410675	Chryseobacterium sp. H1D6C	Bacteroidetes	438	0.38	4581190	0.35	0.03
LMAH01000006.1	GCF_001507335	Chryseobacterium sp. JAH	Bacteroidetes	408	0.41	3874551	0.35	0.06
JPRN01000001.1	GCF_000737715	Chryseobacterium sp. JM1	Bacteroidetes	417	0.44	5256156	0.38	0.06
JAAOIZ010000003.1	GCF_013184525	Chryseobacterium sp. LAM-KRS1	Bacteroidetes	435	0.39	4609066	0.36	0.03
LMQH01000014.1	GCF_001424105	Chryseobacterium sp. Leaf394	Bacteroidetes	411	0.41	4318453	0.36	0.05
LMQM01000013.1	GCF_001424145	Chryseobacterium sp. Leaf404	Bacteroidetes	426	0.39	3939915	0.36	0.03
VOXE01000001.1	GCF_008014695	Chryseobacterium sp. legu1	Bacteroidetes	447	0.51	2765614	0.4	0.11
LFEG01000087.1	GCF_001677935	Chryseobacterium sp. MOF25P	Bacteroidetes	414	0.41	4661207	0.33	0.08
FQUD01000001.1	GCF_900128945	Chryseobacterium sp. OV279	Bacteroidetes	417	0.43	5403181	0.37	0.06
JUHD01000034.1	GCF_000799645	Chryseobacterium sp. OV705	Bacteroidetes	411	0.45	5203023	0.36	0.09
JUGX01000005.1	GCF_000800075	Chryseobacterium sp. OV715	Bacteroidetes	417	0.44	5304711	0.38	0.06
JABBGF010000003.1	GCF_012927265	Chryseobacterium sp. RJ-7-14	Bacteroidetes	426	0.44	4276416	0.37	0.07
JABBGI010000001.1	GCF_012927325	Chryseobacterium sp. RP-3-3	Bacteroidetes	417	0.41	4910468	0.36	0.05
CP022282.1	GCF_002216065	Chryseobacterium sp. T16E-39	Bacteroidetes	435	0.39	4872888	0.35	0.04
JUGK01000014.1	GCF_000799255	Chryseobacterium sp. YR005	Bacteroidetes	408	0.41	3789702	0.35	0.06
FWXM01000002.1	GCF_900176315	Chryseobacterium sp. YR221	Bacteroidetes	411	0.46	5014294	0.36	0.1
JUGG01000010.1	GCF_000799195	Chryseobacterium sp. YR460	Bacteroidetes	417	0.39	4629388	0.34	0.05
FQVO01000002.1	GCF_900129385	Chryseobacterium takakiae	Bacteroidetes	423	0.46	4198109	0.36	0.1
FQVE01000006.1	GCF_900129105	Chryseobacterium vrystaatense	Bacteroidetes	417	0.44	5436094	0.37	0.07
JPRI01000010.1	GCF_000737765	Chryseobacterium vrystaatense	Bacteroidetes	417	0.44	5487842	0.37	0.07
FOIU01000001.1	GCF_900111495	Chryseobacterium wanjuense	Bacteroidetes	426	0.44	4668404	0.35	0.09
FSRK01000001.1	GCF_900141765	Chryseobacterium zeae	Bacteroidetes	450	0.41	4079566	0.35	0.06
QMFY01000002.1	GCF_003286915	Chryseolinea flava	Bacteroidetes	426	0.46	6542746	0.43	0.03
PCGR01000002.1	GCF_002798305	Chryseomicrobium excrementi	Firmicutes	417	0.44	2643527	0.43	0.01
CABWNH010000058.1	GCF_902506645	Citrobacter amalonaticus	Proteobacteria	453	0.47	5202179	0.53	0.06
CABWNG010000056.1	GCF_902506695	Citrobacter amalonaticus	Proteobacteria	453	0.47	5225087	0.53	0.06
CABVLR010000056.1	GCF_902498925	Citrobacter amalonaticus	Proteobacteria	453	0.47	5224452	0.53	0.06
CABWND010000059.1	GCF_902506735	Citrobacter amalonaticus	Proteobacteria	453	0.47	5223261	0.53	0.06
CABWNF010000064.1	GCF_902506715	Citrobacter amalonaticus	Proteobacteria	453	0.47	5244444	0.53	0.06
VKME01000039.1	GCF_014855625	Citrobacter amalonaticus	Proteobacteria	453	0.47	5862427	0.53	0.06
VKME01000146.1	GCF_014855625	Citrobacter amalonaticus	Proteobacteria	453	0.47	5862427	0.53	0.06
JACLAH010000024.1	GCF_014230185	Citrobacter braakii	Proteobacteria	453	0.47	5286484	0.51	0.04
JACLAJ010000020.1	GCF_014230105	Citrobacter braakii	Proteobacteria	453	0.47	5297304	0.51	0.04
MTCP01000040.1	GCF_001952715	Citrobacter braakii	Proteobacteria	453	0.47	5446777	0.51	0.04
VDJV01000040.1	GCF_009821375	Citrobacter braakii	Proteobacteria	453	0.47	5402670	0.51	0.04
VKMI01000026.1	GCF_014855735	Citrobacter braakii	Proteobacteria	453	0.47	5483379	0.51	0.04
VKMI01000189.1	GCF_014855735	Citrobacter braakii	Proteobacteria	453	0.47	5483379	0.51	0.04
JACLAI010000018.1	GCF_014230155	Citrobacter braakii	Proteobacteria	453	0.47	5302670	0.51	0.04
JACXSK010000043.1	GCF_014712635	Citrobacter braakii	Proteobacteria	453	0.46	5616212	0.51	0.05
CABMNX010000001.1	GCF_902387995	Citrobacter farmeri	Proteobacteria	414	0.57	5715629	0.53	0.04
CP022695.1	GCF_002249995	Citrobacter farmeri	Proteobacteria	414	0.57	5715629	0.53	0.04
CABMNX010000002.1	GCF_902387995	Citrobacter farmeri	Proteobacteria	453	0.47	5715629	0.53	0.06
CP022696.1	GCF_002249995	Citrobacter farmeri	Proteobacteria	453	0.47	5715629	0.53	0.06
RBWI01000087.1	GCF_010279875	Citrobacter freundii	Proteobacteria	414	0.57	5464138	0.51	0.06
LLJO01000015.1	GCF_001482545	Citrobacter freundii	Proteobacteria	414	0.57	5231889	0.51	0.06
LLJR01000050.1	GCF_001482575	Citrobacter freundii	Proteobacteria	414	0.57	5332198	0.51	0.06
CP040696.1	GCF_005960425	Citrobacter freundii	Proteobacteria	414	0.57	5315607	0.51	0.06
CP055552.1	GCF_013614655	Citrobacter freundii	Proteobacteria	414	0.57	5532539	0.51	0.06
CP055551.1	GCF_013614655	Citrobacter freundii	Proteobacteria	414	0.57	5532539	0.51	0.06
JYFY02000004.1	GCF_000937455	Citrobacter freundii	Proteobacteria	414	0.57	5763242	0.51	0.06
QKPL01000082.1	GCF_004024405	Citrobacter freundii	Proteobacteria	414	0.57	5465420	0.51	0.06
CP042480.1	GCF_008931485	Citrobacter freundii	Proteobacteria	453	0.47	5514965	0.51	0.04
KQ475288.1	GCF_001411885	Citrobacter freundii	Proteobacteria	453	0.47	4896351	0.51	0.04
CP042519.1	GCF_008931505	Citrobacter freundii	Proteobacteria	453	0.47	5442770	0.51	0.04
KQ464182.1	GCF_001306025	Citrobacter freundii	Proteobacteria	453	0.47	4891646	0.51	0.04
CP017059.1	GCF_001718055	Citrobacter freundii	Proteobacteria	453	0.47	5497225	0.51	0.04
JAAMQF010000002.1	GCF_013336865	Citrobacter freundii	Proteobacteria	453	0.47	5368293	0.51	0.04
JAAMQF010000002.1	GCF_013336865	Citrobacter freundii	Proteobacteria	453	0.47	5368293	0.51	0.04
MCON01000010.1	GCF_001880795	Citrobacter freundii	Proteobacteria	453	0.47	5416269	0.51	0.04
CP047276.1	GCF_014189375	Citrobacter freundii	Proteobacteria	453	0.47	5449384	0.51	0.04
JACYDB010000044.1	GCF_014803115	Citrobacter freundii	Proteobacteria	453	0.47	5250264	0.51	0.04
VKMV01000048.1	GCF_014855955	Citrobacter freundii	Proteobacteria	453	0.47	5090719	0.51	0.04
VKMV01000063.1	GCF_014855955	Citrobacter freundii	Proteobacteria	453	0.47	5090719	0.51	0.04
MDCZ01000176.1	GCF_001880955	Citrobacter freundii	Proteobacteria	453	0.47	5356462	0.51	0.04
LJEB01000337.1	GCF_001316675	Citrobacter freundii	Proteobacteria	453	0.47	6185966	0.51	0.04
CP047280.1	GCF_014189285	Citrobacter freundii	Proteobacteria	453	0.47	5458361	0.51	0.04
CP047308.1	GCF_009857035	Citrobacter freundii	Proteobacteria	453	0.47	5345835	0.51	0.04
CP047308.1	GCF_009857035	Citrobacter freundii	Proteobacteria	453	0.47	5345835	0.51	0.04
CP047270.1	GCF_014725915	Citrobacter freundii	Proteobacteria	453	0.47	5546039	0.51	0.04
CP047274.1	GCF_014189355	Citrobacter freundii	Proteobacteria	453	0.47	5493723	0.51	0.04
CP011611.1	GCF_001022155	Citrobacter freundii	Proteobacteria	453	0.47	5489397	0.51	0.04
JACYCO010000075.1	GCF_014802905	Citrobacter freundii	Proteobacteria	453	0.47	5585326	0.51	0.04
JAAMPX010000009.1	GCF_013336995	Citrobacter freundii	Proteobacteria	453	0.47	5332728	0.51	0.04
JAAMPX010000009.1	GCF_013336995	Citrobacter freundii	Proteobacteria	453	0.47	5332728	0.51	0.04
JACYDL010000049.1	GCF_014803285	Citrobacter freundii	Proteobacteria	453	0.47	5241618	0.51	0.04
JACYCV010000047.1	GCF_014803025	Citrobacter freundii	Proteobacteria	453	0.47	5674786	0.51	0.04
JACYCT010000059.1	GCF_014802955	Citrobacter freundii	Proteobacteria	453	0.47	5301302	0.51	0.04
NEEZ01000107.1	GCF_002252125	Citrobacter freundii	Proteobacteria	453	0.47	5842230	0.51	0.04
VKMD01000048.1	GCF_014855635	Citrobacter freundii	Proteobacteria	453	0.47	5410430	0.51	0.04
VKMD01000077.1	GCF_014855635	Citrobacter freundii	Proteobacteria	453	0.47	5410430	0.51	0.04
JACYCU010000063.1	GCF_014802995	Citrobacter freundii	Proteobacteria	453	0.47	5351112	0.51	0.04
BFCL01000075.1	GCF_003114915	Citrobacter freundii	Proteobacteria	453	0.47	6091306	0.51	0.04
AP018569.2	GCF_003114915	Citrobacter freundii	Proteobacteria	453	0.47	6091306	0.51	0.04
NEFA01000107.1	GCF_002252025	Citrobacter freundii	Proteobacteria	453	0.47	5858082	0.51	0.04
JACYCR010000053.1	GCF_014802965	Citrobacter freundii	Proteobacteria	453	0.47	5578361	0.51	0.04
JACYDA010000049.1	GCF_014803145	Citrobacter freundii	Proteobacteria	453	0.47	5299195	0.51	0.04
JACYCN010000101.1	GCF_014802845	Citrobacter freundii	Proteobacteria	453	0.47	5585382	0.51	0.04
VKMY01000037.1	GCF_014856085	Citrobacter freundii	Proteobacteria	453	0.47	5020129	0.51	0.04
VKMY01000050.1	GCF_014856085	Citrobacter freundii	Proteobacteria	453	0.47	5020129	0.51	0.04
VKMT01000047.1	GCF_014855935	Citrobacter freundii	Proteobacteria	453	0.47	5269814	0.51	0.04
VKMT01000144.1	GCF_014855935	Citrobacter freundii	Proteobacteria	453	0.47	5269814	0.51	0.04
VKLZ01000099.1	GCF_014855525	Citrobacter freundii	Proteobacteria	453	0.47	5290030	0.51	0.04
VKLZ01000146.1	GCF_014855525	Citrobacter freundii	Proteobacteria	453	0.47	5290030	0.51	0.04
NEFW01000044.1	GCF_002189125	Citrobacter freundii	Proteobacteria	453	0.47	5170487	0.51	0.04
BFCM01000144.1	GCF_003114935	Citrobacter freundii	Proteobacteria	453	0.47	5364252	0.51	0.04
JACYCQ010000260.1	GCF_014802885	Citrobacter freundii	Proteobacteria	453	0.47	6194587	0.51	0.04
CP040697.1	GCF_005960425	Citrobacter freundii	Proteobacteria	453	0.47	5315607	0.51	0.04
RHWW01000093.1	GCF_003937345	Citrobacter freundii	Proteobacteria	453	0.47	5417971	0.51	0.04
LIDR01000263.1	GCF_001273815	Citrobacter freundii	Proteobacteria	453	0.47	5663534	0.51	0.04
LJES02000121.1	GCF_001317135	Citrobacter freundii	Proteobacteria	453	0.47	5568249	0.51	0.04
CP054295.1	GCF_014170055	Citrobacter freundii	Proteobacteria	453	0.47	5276672	0.51	0.04
SWFY01000025.1	GCF_013168975	Citrobacter freundii	Proteobacteria	453	0.47	5621671	0.51	0.04
LJET02000053.1	GCF_001317155	Citrobacter freundii	Proteobacteria	453	0.47	5552884	0.51	0.04
QCWX01000029.1	GCF_003070705	Citrobacter freundii	Proteobacteria	453	0.47	5229602	0.51	0.04
JACYDK010000067.1	GCF_014803275	Citrobacter freundii	Proteobacteria	453	0.47	5281060	0.51	0.04
SEJP01000109.1	GCF_004181935	Citrobacter freundii	Proteobacteria	453	0.47	5753671	0.51	0.04
SEKB01000058.1	GCF_004146055	Citrobacter freundii	Proteobacteria	453	0.47	5441776	0.51	0.04
JACYDH010000006.1	GCF_014803265	Citrobacter freundii	Proteobacteria	453	0.47	5235347	0.51	0.04
RDWJ01000158.1	GCF_003687835	Citrobacter freundii	Proteobacteria	453	0.47	5374619	0.51	0.04
JACYDI010000029.1	GCF_014803335	Citrobacter freundii	Proteobacteria	453	0.47	5363399	0.51	0.04
JACYDC010000055.1	GCF_014803165	Citrobacter freundii	Proteobacteria	453	0.47	5524899	0.51	0.04
JACYDG010000091.1	GCF_014803235	Citrobacter freundii	Proteobacteria	453	0.47	5310430	0.51	0.04
LS992184.1	GCF_900520375	Citrobacter freundii	Proteobacteria	453	0.46	5194234	0.51	0.05
MDCX01000029.1	GCF_001880865	Citrobacter freundii	Proteobacteria	453	0.46	5650580	0.51	0.05
MCOP01000188.1	GCF_001880825	Citrobacter freundii	Proteobacteria	453	0.46	5439441	0.51	0.05
CP055471.1	GCF_013705425	Citrobacter freundii	Proteobacteria	453	0.47	5415085	0.52	0.05
JAALBX010000027.1	GCF_011077955	Citrobacter freundii	Proteobacteria	453	0.47	4504486	0.52	0.05
JACYCZ010000061.1	GCF_014803055	Citrobacter freundii	Proteobacteria	453	0.47	5132803	0.52	0.05
JAALAR010000026.1	GCF_011077325	Citrobacter freundii	Proteobacteria	453	0.47	4550392	0.52	0.05
JACYCS010000072.1	GCF_014802945	Citrobacter freundii	Proteobacteria	453	0.47	5250669	0.52	0.05
JACYCM010000072.1	GCF_014802855	Citrobacter freundii	Proteobacteria	453	0.47	5265299	0.52	0.05
CP056518.1	GCF_013740875	Citrobacter freundii	Proteobacteria	453	0.47	5388913	0.52	0.05
JACYDJ010000139.1	GCF_014803315	Citrobacter freundii	Proteobacteria	453	0.47	4545387	0.52	0.05
JACYCX010000059.1	GCF_014803075	Citrobacter freundii	Proteobacteria	453	0.47	5660980	0.52	0.05
JACYCP010000078.1	GCF_014802925	Citrobacter freundii	Proteobacteria	453	0.47	5234242	0.52	0.05
JACYDF010000310.1	GCF_014803225	Citrobacter freundii	Proteobacteria	453	0.47	5231724	0.52	0.05
JACYDD010000090.1	GCF_014803175	Citrobacter freundii	Proteobacteria	453	0.47	5405106	0.52	0.05
QKNA01000004.1	GCF_003226155	Citrobacter koseri	Proteobacteria	453	0.47	4756360	0.53	0.06
VKNB01000033.1	GCF_014856055	Citrobacter koseri	Proteobacteria	453	0.47	4903634	0.53	0.06
VKNB01000047.1	GCF_014856055	Citrobacter koseri	Proteobacteria	453	0.47	4903634	0.53	0.06
VKMR01000027.1	GCF_014855915	Citrobacter koseri	Proteobacteria	453	0.47	4913730	0.53	0.06
VKMR01000046.1	GCF_014855915	Citrobacter koseri	Proteobacteria	453	0.47	4913730	0.53	0.06
JAAEAI010000041.1	GCF_010119415	Citrobacter pasteurii	Proteobacteria	453	0.47	5863926	0.51	0.04
VKMB01000074.1	GCF_014855595	Citrobacter portucalensis	Proteobacteria	453	0.47	5362102	0.51	0.04
VKMB01000109.1	GCF_014855595	Citrobacter portucalensis	Proteobacteria	453	0.47	5362102	0.51	0.04
SWGW01000056.1	GCF_013169475	Citrobacter portucalensis	Proteobacteria	453	0.47	5550425	0.51	0.04
VKMX01000083.1	GCF_014856035	Citrobacter portucalensis	Proteobacteria	453	0.47	5106627	0.51	0.04
VKMX01000101.1	GCF_014856035	Citrobacter portucalensis	Proteobacteria	453	0.47	5106627	0.51	0.04
VKMW01000039.1	GCF_014856005	Citrobacter portucalensis	Proteobacteria	453	0.47	5364350	0.51	0.04
VKMW01000116.1	GCF_014856005	Citrobacter portucalensis	Proteobacteria	453	0.47	5364350	0.51	0.04
VKMS01000085.1	GCF_014855985	Citrobacter portucalensis	Proteobacteria	453	0.47	5348794	0.51	0.04
VKMS01000111.1	GCF_014855985	Citrobacter portucalensis	Proteobacteria	453	0.47	5348794	0.51	0.04
VKMZ01000078.1	GCF_014856075	Citrobacter portucalensis	Proteobacteria	453	0.47	5354582	0.51	0.04
VKMZ01000118.1	GCF_014856075	Citrobacter portucalensis	Proteobacteria	453	0.47	5354582	0.51	0.04
VKNA01000084.1	GCF_014856095	Citrobacter portucalensis	Proteobacteria	453	0.47	5354230	0.51	0.04
VKNA01000110.1	GCF_014856095	Citrobacter portucalensis	Proteobacteria	453	0.47	5354230	0.51	0.04
VKMC01000073.1	GCF_014855645	Citrobacter portucalensis	Proteobacteria	453	0.47	5420254	0.51	0.04
VKMC01000109.1	GCF_014855645	Citrobacter portucalensis	Proteobacteria	453	0.47	5420254	0.51	0.04
CADCYZ010000023.1	GCF_902807305	Citrobacter portucalensis	Proteobacteria	453	0.46	5262004	0.51	0.05
CADCYR010000055.1	GCF_902807235	Citrobacter portucalensis	Proteobacteria	453	0.46	5144655	0.51	0.05
LNHZ01000008.1	GCF_001463265	Citrobacter sp. 50677481	Proteobacteria	453	0.46	5048533	0.54	0.08
CP045839.1	GCF_009649895	Citrobacter sp. H12-3-2	Proteobacteria	453	0.47	5143213	0.51	0.04
KK736185.1	GCF_000692135	Citrobacter sp. MGH 55	Proteobacteria	453	0.47	5178799	0.53	0.06
CP045842.1	GCF_009649935	Citrobacter sp. S40-1-2	Proteobacteria	453	0.47	5143213	0.51	0.04
CP026551.1	GCF_004101905	Citrobacter sp. SL156	Proteobacteria	453	0.47	5443239	0.51	0.04
NDXY01000031.1	GCF_002114305	Citrobacter werkmanii	Proteobacteria	453	0.47	5215585	0.51	0.04
JABTXW010000297.1	GCF_013303045	Citrobacter werkmanii	Proteobacteria	453	0.47	5338132	0.52	0.05
VDJN01000027.1	GCF_009821535	Citrobacter werkmanii	Proteobacteria	453	0.47	5139159	0.52	0.05
JACRRT010000003.1	GCF_014903525	Citrobacter youngae	Proteobacteria	414	0.57	5400766	0.51	0.06
JACRRT010000003.1	GCF_014903525	Citrobacter youngae	Proteobacteria	453	0.46	5400766	0.51	0.05
RFAQ01000090.1	GCF_003693285	Clostridium autoethanogenum	Firmicutes	417	0.3	4606218	0.3	0
KB851187.1	GCF_000371725	Clostridium bolteae 90A5	Firmicutes	414	0.45	6421395	0.49	0.04
KB851182.1	GCF_000371705	Clostridium bolteae 90A9	Firmicutes	414	0.45	6377378	0.49	0.04
KB851181.1	GCF_000371685	Clostridium bolteae 90B3	Firmicutes	414	0.45	6538460	0.49	0.04
KB851177.1	GCF_000371665	Clostridium bolteae 90B7	Firmicutes	414	0.45	6439235	0.49	0.04
KB851152.1	GCF_000371645	Clostridium bolteae 90B8	Firmicutes	414	0.45	6482686	0.48	0.03
DS480712.1	GCF_000154365	Clostridium bolteae ATCC BAA-613	Firmicutes	414	0.45	6557988	0.49	0.04
KQ235846.1	GCF_001078425	Clostridium bolteae WAL-14578	Firmicutes	414	0.45	6604884	0.49	0.04
ACVI01000072.1	GCF_000175595	Clostridium carboxidivorans P7	Firmicutes	417	0.29	5592854	0.29	0
CP011803.1	GCF_001038625	Clostridium carboxidivorans P7	Firmicutes	417	0.29	5752782	0.29	0
QXDJ01000003.1	GCF_003575225	Clostridium chromiireducens	Firmicutes	417	0.3	5843819	0.3	0
MZGT01000041.1	GCF_002029255	Clostridium chromiireducens	Firmicutes	417	0.3	5447708	0.3	0
KB851045.1	GCF_000371525	Clostridium clostridioforme 90A7	Firmicutes	414	0.44	6180373	0.49	0.05
LROR01000029.1	GCF_001675205	Clostridium coskatii	Firmicutes	417	0.3	4538837	0.31	0.01
LITQ01000070.1	GCF_001636835	Clostridium coskatii	Firmicutes	417	0.3	4565108	0.31	0.01
JIBU02000014.1	GCF_000633595	Clostridium drakei	Firmicutes	417	0.27	5578774	0.29	0.02
CP020953.1	GCF_003096175	Clostridium drakei	Firmicutes	417	0.27	5695241	0.29	0.02
AZUI01000001.1	GCF_000526995	Clostridium indolis DSM 755	Firmicutes	480	0.49	6383701	0.44	0.05
CP059378.1	GCF_013781885	Clostridium intestinale	Firmicutes	417	0.29	4796776	0.3	0.01
FQXU01000003.1	GCF_900130055	Clostridium intestinale DSM 6191	Firmicutes	417	0.29	4600598	0.3	0.01
KI273145.1	GCF_000469625	Clostridium intestinale URNW	Firmicutes	417	0.29	4677668	0.3	0.01
LITT01000020.1	GCF_001636845	Clostridium ljungdahlii	Firmicutes	417	0.29	4363917	0.31	0.02
LITS01000025.1	GCF_001636855	Clostridium ljungdahlii DSM 13528	Firmicutes	417	0.3	4572618	0.3	0
CP001666.1	GCF_000143685	Clostridium ljungdahlii DSM 13528	Firmicutes	417	0.3	4630065	0.31	0.01
FQXL01000026.1	GCF_900129955	Clostridium magnum DSM 2767	Firmicutes	417	0.3	6472246	0.31	0.01
LWAE01000011.1	GCF_001623875	Clostridium magnum DSM 2767	Firmicutes	417	0.3	6634930	0.32	0.02
ATXD01000006.1	GCF_000421505	Clostridium methoxybenzovorans SR3	Firmicutes	480	0.49	7085377	0.44	0.05
CP002109.1	GCF_000144625	Clostridium saccharolyticum WM1	Firmicutes	417	0.31	4662871	0.45	0.14
JABTDV010000001.1	GCF_013296975	Clostridium saccharoperbutylacetonicum	Firmicutes	447	0.34	6385397	0.29	0.05
CP016087.1	GCF_002003305	Clostridium saccharoperbutylacetonicum	Firmicutes	447	0.34	6219394	0.29	0.05
JABTEA010000001.1	GCF_013297125	Clostridium saccharoperbutylacetonicum	Firmicutes	405	0.34	6686489	0.29	0.05
JABSWN010000002.1	GCF_013294445	Clostridium saccharoperbutylacetonicum	Firmicutes	405	0.34	6680672	0.29	0.05
[truncated: 7,065 more rows]

## Sheet: TableS3
TableS3. List of bacterial phyla and their relative abundance of arr
Phylum	# genomes	# genomes with arr	proportion
Balneolaeota	15	1	0.07
Rhodothermaeota	5	1	0.20
Deinococcus-Thermus	220	2	0.01
Acidobacteria	59	5	0.08
Verrucomicrobia	269	6	0.02
Cyanobacteria	853	20	0.02
Bacteroidetes	5211	392	0.08
Firmicutes	56904	1387	0.02
Actinobacteria	19947	3445	0.17
Proteobacteria	111400	3530	0.03

## Sheet: TableS4
TableS4. List of bacterial classes and their relative abundance of arr
Class	# genomes	# genomes with arr	proportion
Sphingobacteriia	332	88	0.27
Cytophagia	417	101	0.24
Rhodothermia	5	1	0.20
Acidimicrobiia	10	2	0.20
Saprospiria	22	4	0.18
Actinomycetia	19470	3432	0.18
Nitriliruptoria	7	1	0.14
Chitinophagia	158	21	0.13
Acidobacteriia	52	5	0.10
Flavobacteriia	2097	176	0.08
Betaproteobacteria	10775	739	0.07
Balneolia	15	1	0.07
Opitutae	18	1	0.06
Alphaproteobacteria	8309	381	0.05

## Sheet: TableS5
TableS5. List of bacterial orders and their relative abundance of arr
Order	# genomes	# genomes with arr	proportion
Kineosporiales	19	10	0.53
Jatrophihabitantales	2	1	0.50
Motilibacterales	4	2	0.50
Geodermatophilales	87	40	0.46
Cryptosporangiales	3	1	0.33
Euzebyales	3	1	0.33
Micropepsales	3	1	0.33
Sphingobacteriales	332	88	0.27
Cytophagales	417	101	0.24
Micrococcales	2533	581	0.23
Corynebacteriales	11383	2443	0.21
Rhodothermales	5	1	0.20
Acidimicrobiales	10	2	0.20
Propionibacteriales	711	131	0.18
Saprospirales	22	4	0.18
Catenulisporales	6	1	0.17
Sphingomonadales	1053	161	0.15
Caulobacterales	176	26	0.15
Chitinophagales	158	21	0.13
Actinopolysporales	16	2	0.13
Burkholderiales	7276	738	0.10
Streptomycetales	2106	208	0.10
Acidobacteriales	51	5	0.10
Opitutales	11	1	0.09
Flavobacteriales	2097	176	0.08
Balneolales	15	1	0.07
Nevskiales	30	2	0.07
Bacillales	26101	1088	0.04
Hyphomicrobiales	4481	177	0.04
Oscillatoriales	104	4	0.04
Enterobacterales	54863	2069	0.04

## Sheet: TableS6
TableS6. List of bacterial families and their relative abundance of arr
Family	# genomes	# genomes with arr	proportion
Tsukamurellaceae	23	22	0.96
Reyranellaceae	3	2	0.67
Ornithinimicrobiaceae	27	16	0.59
Gordoniaceae	112	65	0.58
Kineosporiaceae	19	10	0.53
Cesiribacteraceae	2	1	0.50
Jatrophihabitantaceae	2	1	0.50
Motilibacteraceae	4	2	0.50
Cellulomonadaceae	102	51	0.50
Nocardioidaceae	234	117	0.50
Brevibacteriaceae	121	58	0.48
Geodermatophilaceae	86	40	0.47
Planococcaceae	184	76	0.41
Ilumatobacteraceae	5	2	0.40
Fulvivirgaceae	10	4	0.40
Pleomorphomonadaceae	15	6	0.40
Cytophagaceae	121	42	0.35
Cryptosporangiaceae	3	1	0.33
Euzebyaceae	3	1	0.33
Haliscomenobacteraceae	3	1	0.33
Micropepsaceae	3	1	0.33
Rubricoccaceae	3	1	0.33
Salinarimonadaceae	3	1	0.33
Vallitaleaceae	3	1	0.33
Promicromonosporaceae	71	22	0.31
Hymenobacteraceae	149	44	0.30
Demequinaceae	31	9	0.29
Leptolyngbyaceae	38	11	0.29
Bogoriellaceae	18	5	0.28
Dermabacteraceae	52	14	0.27
Sphingobacteriaceae	332	88	0.27
Verrucomicrobiaceae	19	5	0.26
Peptococcaceae	79	20	0.25
Microbacteriaceae	1207	305	0.25
Jonesiaceae	8	2	0.25
Prochlorotrichaceae	8	2	0.25
Weeksellaceae	633	155	0.24
Mycobacteriaceae	9506	2210	0.23
Carnobacteriaceae	179	38	0.21
Actinospicaceae	5	1	0.20
Devosiaceae	63	12	0.19
Lewinellaceae	16	3	0.19
Sphingomonadaceae	844	156	0.18
Intrasporangiaceae	98	18	0.18
Thiobacillaceae	6	1	0.17
Crocinitomicaceae	12	2	0.17
Oxalobacteraceae	361	55	0.15
Nocardiaceae	627	94	0.15
Caulobacteraceae	176	26	0.15
Beutenbergiaceae	7	1	0.14
Burkholderiaceae	4641	627	0.14
Flammeovirgaceae	15	2	0.13
Chitinophagaceae	158	21	0.13
Trichocoleusaceae	8	1	0.13
Actinopolysporaceae	16	2	0.13
Boseaceae	48	6	0.13
Rhodanobacteraceae	130	16	0.12
Ruaniaceae	9	1	0.11
Dermacoccaceae	37	4	0.11
Micrococcaceae	690	73	0.11
Bacillaceae	5872	608	0.10
Phyllobacteriaceae	627	63	0.10
Sanguibacteraceae	10	1	0.10
Morganellaceae	723	72	0.10
Streptomycetaceae	2106	208	0.10
Acidobacteriaceae	51	5	0.10

## Sheet: TableS7
TableS7. List of bacterial genera and their relative abundance of arr
Genus	# genomes	# genomes with arr	proportion
Escherichia	21302	442	0.02
Streptococcus	15540	0	0
Staphylococcus	14984	271	0.02
Salmonella	11571	218	0.02
Klebsiella	11233	919	0.08
Pseudomonas	10576	88	0.01
Mycobacterium	7387	178	0.02
Acinetobacter	6284	164	0.03
Bacillus	5049	511	0.10
Enterococcus	4343	103	0.02
Vibrio	4327	19	0.00
Listeria	3868	5	0.00
Burkholderia	3754	626	0.17
Campylobacter	3413	0	0
Neisseria	2911	0	0
Enterobacter	2381	243	0.10
Shigella	2214	9	0.00
Lactobacillus	2094	0	0
Streptomyces	2044	207	0.10
Helicobacter	1949	0	0
Clostridioides	1908	0	0
Mycobacteroides	1784	1774	0.99
Clostridium	1472	41	0.03
Xanthomonas	1471	0	0
Bordetella	1188	0	0
Bifidobacterium	1071	0	0
Corynebacterium	1056	50	0.05
Yersinia	1036	0	0
Legionella	1010	0	0
Bacteroides	978	0	0
Rhizobium	930	33	0.04
Haemophilus	915	0	0
Serratia	857	19	0.02
Brucella	797	0	0
Francisella	716	0	0
Citrobacter	701	111	0.16
Stenotrophomonas	669	2	0.00
Mycoplasma	660	0	0
Paenibacillus	656	49	0.07
Leptospira	623	0	0
Candidatus	588	0	0
Flavobacterium	548	6	0.01
Mesorhizobium	522	47	0.09
Cronobacter	503	2	0.00
Lactiplantibacillus	497	0	0
Aeromonas	474	2	0.00
Sphingomonas	412	102	0.25
Rhodococcus	404	79	0.20
Pantoea	393	0	0
Pseudoalteromonas	386	0	0
Chlamydia	373	0	0
Prevotella	365	0	0
Proteus	345	43	0.12
Microbacterium	339	123	0.36
Sinorhizobium	326	1	0.00
Ruminococcus	325	1	0.00
Chryseobacterium	319	121	0.38
Agrobacterium	319	3	0.01
Lactococcus	310	59	0.19
Ralstonia	293	0	0
Mycolicibacterium	290	219	0.76
Cutibacterium	289	0	0
Bradyrhizobium	284	15	0.05
Pasteurella	273	1	0.00
Moraxella	273	0	0
Paraburkholderia	247	1	0.00
Blautia	240	0	0
Oenococcus	236	0	0
Pediococcus	230	0	0
Halomonas	228	0	0
Arthrobacter	227	42	0.19
Roseobacter	227	0	0
Shewanella	224	3	0.01
Photobacterium	216	0	0
Parabacteroides	213	0	0
Achromobacter	211	0	0
Mannheimia	209	0	0
Nocardia	208	3	0.01
Leuconostoc	204	0	0
Akkermansia	203	0	0
Raoultella	193	23	0.12
Erwinia	193	0	0
Pectobacterium	190	0	0
Fusobacterium	187	0	0
Elizabethkingia	185	31	0.17
Ligilactobacillus	185	0	0
Micromonospora	184	0	0
Phocaeicola	174	0	0
Nocardioides	164	78	0.48
Collinsella	159	0	0
Treponema	159	0	0
Actinomyces	157	0	0
Arcobacter	156	0	0
Rathayibacter	152	18	0.12
Providencia	150	23	0.15
Novosphingobium	150	3	0.02
Ruegeria	150	0	0
Weissella	149	0	0
Acetobacter	147	0	0
Borreliella	147	0	0
Curtobacterium	146	78	0.53
Synechococcus	146	0	0
Bartonella	144	0	0
Lacticaseibacillus	142	0	0
Methylobacterium	140	1	0.01
Cupriavidus	134	0	0
Rickettsia	134	0	0
Sphingobium	132	8	0.06
Porphyromonas	129	0	0
Pedobacter	128	35	0.27
Marinobacter	126	0	0
Paracoccus	122	0	0
Ochrobactrum	121	0	0
Aggregatibacter	120	0	0
Brevibacterium	119	58	0.49
Xylella	118	0	0
Amycolatopsis	117	0	0
Gilliamella	114	0	0
Gardnerella	113	0	0
Gordonia	109	64	0.59
Lysinibacillus	109	10	0.09
Deinococcus	109	2	0.02
Dickeya	109	0	0
Cryobacterium	108	23	0.21
Wolbachia	106	0	0
Variovorax	105	37	0.35
Acidovorax	105	1	0.01
Micrococcus	104	1	0.01
Geobacillus	103	0	0
Rothia	103	0	0
Brevibacillus	102	0	0
Faecalibacterium	102	0	0
Carnobacterium	98	34	0.35
Kocuria	98	3	0.03
Sphingobacterium	97	36	0.37
Salinispora	96	0	0
Brachyspira	94	0	0
Morganella	93	6	0.06
Alteromonas	92	0	0
Eubacterium	92	0	0
Glaesserella	91	0	0
Dorea	90	0	0
Psychrobacter	88	0	0
Aliivibrio	86	0	0
Desulfovibrio	86	0	0
Fibrobacter	85	0	0
Piscirickettsia	85	0	0
Veillonella	85	0	0
Brevundimonas	83	3	0.04
Comamonas	83	0	0
Massilia	81	18	0.22
Hymenobacter	81	17	0.21
Thermus	81	0	0
Nostoc	80	0	0
Thioalkalivibrio	80	0	0
Clavibacter	79	0	0
Cellulomonas	78	48	0.62
Janthinobacterium	77	1	0.01
Actinomadura	77	0	0
Limosilactobacillus	77	0	0
Prochlorococcus	77	0	0
Exiguobacterium	76	60	0.79
Rhodobacter	76	0	0
Mucilaginibacter	75	12	0.16
Pandoraea	75	0	0
Azospirillum	74	3	0.04
Capnocytophaga	73	0	0
Macrococcus	73	0	0
Aerococcus	72	0	0
Coxiella	72	0	0
Ensifer	72	0	0
Lysobacter	71	10	0.14
Colwellia	71	0	0
Coprococcus	70	0	0
Blattabacterium	69	0	0
Sphingopyxis	68	39	0.57
Pseudoxanthomonas	67	25	0.37
Anoxybacillus	67	0	0
Roseburia	66	1	0.02
Tenacibaculum	66	0	0
Chitinophaga	65	3	0.05
Photorhabdus	65	0	0
Sulfitobacter	65	0	0
Buchnera	64	0	0
Caulobacter	63	21	0.33
Propionibacterium	63	0	0
Erythrobacter	62	1	0.02
Chromobacterium	62	0	0
Edwardsiella	61	0	0
Kingella	61	0	0
Komagataeibacter	61	0	0
Herbaspirillum	60	6	0.10
Nocardiopsis	60	5	0.08
Alistipes	60	0	0
Butyrivibrio	60	0	0
Snodgrassella	60	0	0
Pseudonocardia	59	10	0.17
Selenomonas	59	0	0
Duganella	58	15	0.26
Actinobacillus	58	0	0
Epibacterium	58	0	0
Idiomarina	58	0	0
Solemya	58	0	0
Altererythrobacter	57	4	0.07
Microcystis	57	0	0
Nitrosomonas	57	0	0
Phaeobacter	57	0	0
Riemerella	56	2	0.04
Xenorhabdus	56	0	0
Sporosarcina	55	26	0.47
Anaplasma	55	0	0
Hafnia	55	0	0
Salinivibrio	55	0	0
Eggerthella	53	0	0
Paeniclostridium	53	0	0
Spiroplasma	53	0	0
Anaerostipes	51	0	0
Borrelia	51	0	0
Virgibacillus	50	7	0.14
Olsenella	50	0	0
Gluconobacter	49	0	0
Agromyces	48	16	0.33
Bosea	48	6	0.13
Marinomonas	48	1	0.02
Devosia	47	12	0.26
Alkalihalobacillus	47	5	0.11
Dietzia	47	2	0.04
Roseovarius	47	1	0.02
Frankia	47	0	0
Nonomuraea	47	0	0
Thalassospira	47	0	0
Rhodanobacter	46	6	0.13
Peptoniphilus	46	0	0
Caballeronia	45	0	0
Histophilus	45	0	0
Polynucleobacter	45	0	0
Leucobacter	44	13	0.30
Leifsonia	44	8	0.18
Leclercia	44	3	0.07
Enterocloster	43	10	0.23
Alcanivorax	43	0	0
Corallococcus	43	0	0
Myxococcus	43	0	0
Winogradskyella	43	0	0
Kitasatospora	42	1	0.02
Fischerella	42	0	0
Kosakonia	42	0	0
Oceanobacillus	41	6	0.15
Algoriphagus	41	5	0.12
Megasphaera	41	0	0
Polaribacter	41	0	0
Rahnella	41	0	0
Rodentibacter	41	0	0
Roseomonas	41	0	0
Muricauda	40	6	0.15
Acidithiobacillus	40	0	0
Ehrlichia	40	0	0
Aeromicrobium	39	19	0.49
Maribacter	39	0	0
Brachybacterium	38	14	0.37
Mobiluncus	38	0	0
Myroides	37	3	0.08
Anaerococcus	37	0	0
Aquimarina	37	0	0
Gallibacterium	37	0	0
Mycolicibacter	36	35	0.97
Actinoplanes	36	0	0
Caldicellulosiruptor	36	0	0
Kribbella	36	0	0
Lonsdalea	36	0	0
Luteimonas	35	3	0.09
Aureimonas	35	0	0
Delftia	35	0	0
Eikenella	35	0	0
Lachnoclostridium	35	0	0
Pontibacter	34	15	0.44
Alcaligenes	34	1	0.03
Flavonifractor	34	0	0
Frigoribacterium	34	0	0
Labrenzia	34	0	0
Limnohabitans	34	0	0
Pseudoflavonifractor	34	0	0
Cellulosimicrobium	33	21	0.64
Rhodopseudomonas	33	15	0.45
Dyella	33	4	0.12
Dehalococcoides	33	0	0
Sutterella	33	0	0
Halobacillus	32	16	0.50
Peribacillus	32	2	0.06
Vagococcus	32	1	0.03
Erysipelothrix	32	0	0
Marinobacterium	32	0	0
Streptobacillus	32	0	0
Ureaplasma	32	0	0
Janibacter	31	13	0.42
Leptolyngbya	31	10	0.32
Demequina	31	9	0.29
Pseudarthrobacter	31	3	0.10
Microbispora	31	1	0.03
Avibacterium	31	0	0
Saccharopolyspora	31	0	0
Spirosoma	30	13	0.43
Leptotrichia	30	0	0
Microvirga	30	0	0
Nitrosospira	30	0	0
Phyllobacterium	29	13	0.45
Geodermatophilus	29	12	0.41
Blastococcus	29	11	0.38
Pseudoclavibacter	29	2	0.07
Geobacter	29	0	0
Halanaerobium	29	0	0
Mesoplasma	29	0	0
Acholeplasma	28	0	0
Cylindrospermopsis	28	0	0
Finegoldia	28	0	0
Nesterenkonia	28	0	0
Odoribacter	28	0	0
Porphyrobacter	28	0	0
Zymomonas	28	0	0
Glutamicibacter	27	9	0.33
Hungatella	27	1	0.04
Anabaena	27	0	0
Cohnella	27	0	0
Dysgonomonas	27	0	0
Hydrogenophaga	27	0	0
Microbulbifer	27	0	0
Schaalia	27	0	0
Trueperella	27	0	0
Dyadobacter	26	8	0.31
Blastomonas	26	1	0.04
Butyricicoccus	26	0	0
Coprobacillus	26	0	0
Moorella	26	0	0
Nonlabens	26	0	0
Rhodovulum	26	0	0
Tetragenococcus	26	0	0
Thioclava	26	0	0
Undibacterium	25	2	0.08
Brochothrix	25	0	0
Enterovibrio	25	0	0
Gemella	25	0	0
Lachnospira	25	0	0
Lelliottia	25	0	0
Pusillimonas	25	0	0
Thermotoga	25	0	0
Aliiroseovarius	24	0	0
Apibacter	24	0	0
Enterobacteriaceae	24	0	0
Parageobacillus	24	0	0
Phascolarctobacterium	24	0	0
Pseudovibrio	24	0	0
Thauera	24	0	0
Tsukamurella	23	22	0.96
Rufibacter	23	8	0.35
Afipia	23	1	0.04
Alicyclobacillus	23	0	0
Fusicatenibacter	23	0	0
Methylomonas	23	0	0
Plesiomonas	23	0	0
Sharpea	23	0	0
Neorhizobium	22	9	0.41
Cytobacillus	22	3	0.14
Calothrix	22	1	0.05
Anaerotruncus	22	0	0
Azoarcus	22	0	0
Gordonibacter	22	0	0
Pseudobutyrivibrio	22	0	0
Modestobacter	21	11	0.52
Tessaracoccus	21	7	0.33
Luteibacter	21	2	0.10
Aminobacter	21	0	0
Butyricimonas	21	0	0
Cellulophaga	21	0	0
Gluconacetobacter	21	0	0
Methylorubrum	21	0	0
Moritella	21	0	0
Pluralibacter	21	0	0
Rhodopirellula	21	0	0
Algibacter	20	0	0
Azotobacter	20	0	0
Hungateiclostridium	20	0	0
Meiothermus	20	0	0
Melissococcus	20	0	0
Salegentibacter	20	0	0
Salinicola	20	0	0
Thermoanaerobacter	20	0	0
Paenarthrobacter	19	10	0.53
Aneurinibacillus	19	1	0.05
Arenibacter	19	1	0.05
Gracilibacillus	19	1	0.05
Hyphomonas	19	1	0.05
Kluyvera	19	1	0.05
Gemmobacter	19	0	0
Leisingera	19	0	0
Lentzea	19	0	0
Plantibacter	19	0	0
Pseudooceanicola	19	0	0
Tropheryma	19	0	0
Polaromonas	18	5	0.28
Saccharomonospora	18	1	0.06
Thalassotalea	18	1	0.06
Trichococcus	18	1	0.06
Atopobium	18	0	0
Cobetia	18	0	0
Mycoplasmopsis	18	0	0
Planktothrix	18	0	0
Rheinheimera	18	0	0
Rhodoferax	18	0	0
Saccharothrix	18	0	0
Sporolactobacillus	18	0	0
Thermosipho	18	0	0
Salinicoccus	17	9	0.53
Fictibacillus	17	5	0.29
Georgenia	17	5	0.29
Acidaminococcus	17	0	0
Adlercreutzia	17	0	0
Brenneria	17	0	0
Gramella	17	0	0
Kurthia	17	0	0
Megamonas	17	0	0
Orientia	17	0	0
Parasutterella	17	0	0
Psychromonas	17	0	0
Salinibacter	17	0	0
Salipiger	17	0	0
Stappia	17	0	0
Terribacillus	17	0	0
Jeotgalicoccus	16	4	0.25
Actinopolyspora	16	2	0.13
Faecalicatena	16	2	0.13
Granulicella	16	1	0.06
Hyphomicrobium	16	1	0.06
Phycicoccus	16	1	0.06
Pseudanabaena	16	1	0.06
Acidipropionibacterium	16	0	0
Aequorivita	16	0	0
Alloscardovia	16	0	0
Buttiauxella	16	0	0
Celeribacter	16	0	0
Dermacoccus	16	0	0
Desulfosporosinus	16	0	0
endosymbiont	16	0	0
Magnetospirillum	16	0	0
Methylocystis	16	0	0
Oligella	16	0	0
Pannonibacter	16	0	0
Peptostreptococcus	16	0	0
Petrotoga	16	0	0
Ramlibacter	16	0	0
Ruthenibacterium	16	0	0
Streptacidiphilus	16	0	0
Streptosporangium	16	0	0
Synechocystis	16	0	0
Thiomonas	16	0	0
Ornithinimicrobium	15	10	0.67
Collimonas	15	7	0.47
Nitratireductor	15	3	0.20
Shinella	15	3	0.20
Lewinella	15	2	0.13
Cellvibrio	15	1	0.07
Microcoleus	15	1	0.07
Neobacillus	15	1	0.07
Acetobacterium	15	0	0
Chlorobium	15	0	0
Erysipelatoclostridium	15	0	0
Fluoribacter	15	0	0
Grimontia	15	0	0
Haematospirillum	15	0	0
Jannaschia	15	0	0
Oribacterium	15	0	0
Paraglaciecola	15	0	0
Psychroflexus	15	0	0
Salinibacterium	15	0	0
Sulfurospirillum	15	0	0
Tannerella	15	0	0
Wohlfahrtiimonas	15	0	0
Planomicrobium	14	11	0.79
Lentibacillus	14	4	0.29
Agrococcus	14	3	0.21
Edaphobacter	14	1	0.07
Isoptericola	14	1	0.07
Phenylobacterium	14	1	0.07
Asticcacaulis	14	0	0
Cedecea	14	0	0
Dolichospermum	14	0	0
Dolosigranulum	14	0	0
Eisenbergiella	14	0	0
Endozoicomonas	14	0	0
Enhydrobacter	14	0	0
Facklamia	14	0	0
Glycomyces	14	0	0
Jiangella	14	0	0
Lutibacter	14	0	0
Methylophilus	14	0	0
Methylosinus	14	0	0
Roseivivax	14	0	0
Sellimonas	14	0	0
Slackia	14	0	0
Sphingorhabdus	14	0	0
Sulfurimonas	14	0	0
Taylorella	14	0	0
Thermoactinomyces	14	0	0
Thermoanaerobacterium	14	0	0
Desulfitobacterium	13	10	0.77
Psychrobacillus	13	5	0.38
Desulfotomaculum	13	2	0.15
Mycetocola	13	2	0.15
Arenimonas	13	1	0.08
Empedobacter	13	1	0.08
Tardiphaga	13	1	0.08
Aliidiomarina	13	0	0
Arcanobacterium	13	0	0
Bdellovibrio	13	0	0
Cyclobacterium	13	0	0
Mameliella	13	0	0
Martelella	13	0	0
Oleiphilus	13	0	0
Prauserella	13	0	0
Promicromonospora	13	0	0
Teredinibacter	13	0	0
Williamsia	12	12	1
Serinicoccus	12	6	0.50
Mesobacillus	12	5	0.42
Atlantibacter	12	3	0.25
Saccharibacillus	12	3	0.25
Alkalibacterium	12	2	0.17
Domibacillus	12	2	0.17
Romboutsia	12	1	0.08
Anaeromassilibacillus	12	0	0
Aphanizomenon	12	0	0
Aquitalea	12	0	0
Aromatoleum	12	0	0
Asaia	12	0	0
Commensalibacter	12	0	0
Flammeovirga	12	0	0
Hydrogenovibrio	12	0	0
Leeuwenhoekiella	12	0	0
Loktanella	12	0	0
Mariprofundus	12	0	0
Mesotoga	12	0	0
Olleya	12	0	0
Sporomusa	12	0	0
Tepidimonas	12	0	0
Thermomonas	12	0	0
Trichormus	12	0	0
Trinickia	12	0	0
Turicibacter	12	0	0
Marmoricola	11	6	0.55
Actinokineospora	11	0	0
Anaerobutyricum	11	0	0
Chelatococcus	11	0	0
Coleofasciculus	11	0	0
Croceicoccus	11	0	0
Dermabacter	11	0	0
Dokdonia	11	0	0
Entomoplasma	11	0	0
Franconibacter	11	0	0
Fructobacillus	11	0	0
Halioglobus	11	0	0
Holdemania	11	0	0
Ignatzschineria	11	0	0
Kushneria	11	0	0
Lachnoanaerobaculum	11	0	0
Lacinutrix	11	0	0
Methylacidiphilum	11	0	0
Methylotenera	11	0	0
Muribaculum	11	0	0
Nakamurella	11	0	0
Neptunomonas	11	0	0
Oerskovia	11	0	0
Paraclostridium	11	0	0
Parvimonas	11	0	0
Pontibacillus	11	0	0
Pseudodesulfovibrio	11	0	0
Roseivirga	11	0	0
Salinisphaera	11	0	0
Spiribacter	11	0	0
Terrabacter	11	0	0
Wenzhouxiangella	11	0	0
Yoonia	11	0	0
Dehalobacter	10	7	0.70
Paraliobacillus	10	2	0.20
Sphingosinicella	10	2	0.20
Xanthobacter	10	2	0.20
Rhizobacter	10	1	0.10
Sanguibacter	10	1	0.10
Yokenella	10	1	0.10
Actinoalloteichus	10	0	0
Actinobaculum	10	0	0
Aquabacterium	10	0	0
Arthrospira	10	0	0
Aurantimonas	10	0	0
Bizionia	10	0	0
Blastopirellula	10	0	0
Christensenella	10	0	0
Chromohalobacter	10	0	0
Citromicrobium	10	0	0
Desulfuromonas	10	0	0
Ferrimonas	10	0	0
Formosa	10	0	0
Granulibacter	10	0	0
Granulicatella	10	0	0
Henriciella	10	0	0
Lactonifactor	10	0	0
Marinitoga	10	0	0
Methylobacter	10	0	0
Mixta	10	0	0
Noviherbaspirillum	10	0	0
Phormidium	10	0	0
Pigmentiphaga	10	0	0
Pseudorhodobacter	10	0	0
Ruminiclostridium	10	0	0
Shimia	10	0	0
Subtercola	10	0	0
Tatumella	10	0	0
Thiomicrorhabdus	10	0	0
Verrucosispora	10	0	0
Mitsuaria	9	5	0.56
Solibacillus	9	5	0.56
Kineococcus	9	4	0.44
Rummeliibacillus	9	4	0.44
Sinomonas	9	3	0.33
Pelomonas	9	2	0.22
Echinicola	9	1	0.11
Glaciecola	9	1	0.11
Tabrizicola	9	1	0.11
Thalassobacillus	8	7	0.88
Pleomorphomonas	8	6	0.75
Runella	8	5	0.63
Agreia	8	4	0.50
Microlunatus	8	4	0.50
Tetrasphaera	8	3	0.38
Adhaeribacter	8	2	0.25
Anaerocolumna	8	2	0.25
Jeotgalibacillus	8	2	0.25
Parapedobacter	8	2	0.25
Solimonas	8	2	0.25
Advenella	8	1	0.13
Emticicia	8	1	0.13
Geomonas	8	1	0.13
Methylibium	8	1	0.13
Salimicrobium	8	1	0.13
Trichocoleus	8	1	0.13
Mumia	7	6	0.86
Rugamonas	7	6	0.86
Flavisolibacter	7	5	0.71
Ornithinibacillus	7	2	0.29
Bhargavaea	7	1	0.14
Frondihabitans	7	1	0.14
Jeotgalibaca	7	1	0.14
Metabacillus	7	1	0.14
Prolixibacter	7	1	0.14
Ureibacillus	7	1	0.14
Verrucomicrobium	6	4	0.67
Actinotalea	6	3	0.50
Flavihumibacter	6	3	0.50
Pararhodobacter	6	3	0.50
Terriglobus	6	3	0.50
Olivibacter	6	2	0.33
Alkaliphilus	6	1	0.17
Herbiconiux	6	1	0.17
Taibaiella	6	1	0.17
Klenkia	5	5	1
Quadrisphaera	5	4	0.80
Siphonobacter	5	4	0.80
Actinomycetospora	5	2	0.40
Frateuria	5	2	0.40
Fulvivirga	5	2	0.40
Microterricola	5	2	0.40
Nodosilinea	5	2	0.40
Oscillatoria	5	2	0.40
Salipaludibacillus	5	2	0.40
Actinospica	5	1	0.20
Aliifodinibius	5	1	0.20
Alteribacillus	5	1	0.20
Dokdonella	5	1	0.20
Emergencia	5	1	0.20
Flexivirga	5	1	0.20
Friedmanniella	5	1	0.20
Niabella	5	1	0.20
Propioniciclava	5	1	0.20
Sediminibacillus	5	1	0.20
Sunxiuqinia	5	1	0.20
Mycolicibacillus	4	4	1
Pimelobacter	4	4	1
Cytophaga	4	3	0.75
Anaerobacillus	4	2	0.50
Cellulosilyticum	4	2	0.50
Flavimobilis	4	2	0.50
Ilumatobacter	4	2	0.50
Motilibacter	4	2	0.50
Beijerinckia	4	1	0.25
Geitlerinema	4	1	0.25
Inquilinus	4	1	0.25
Intrasporangium	4	1	0.25
Lacimicrobium	4	1	0.25
Pseudolabrys	4	1	0.25
Sinomicrobium	4	1	0.25
Thiobacillus	4	1	0.25
Xylophilus	4	1	0.25
Paucisalibacillus	3	3	1
Proteiniclasticum	3	3	1
Euzebyella	3	2	0.67
Fluviicola	3	2	0.67
Glaciihabitans	3	2	0.67
Reyranella	3	2	0.67
Segetibacter	3	2	0.67
Ammoniphilus	3	1	0.33
Amnibacterium	3	1	0.33
Arcticibacter	3	1	0.33
Chryseolinea	3	1	0.33
Cryptosporangium	3	1	0.33
Euzebya	3	1	0.33
Fibrella	3	1	0.33
Humibacter	3	1	0.33
Lysinimonas	3	1	0.33
Miniimonas	3	1	0.33
Naumannella	3	1	0.33
Opitutus	3	1	0.33
Phytobacter	3	1	0.33
Ponticoccus	3	1	0.33
Pseudoflavitalea	3	1	0.33
Rhizomicrobium	3	1	0.33
Ruania	3	1	0.33
Salinarimonas	3	1	0.33
Salirhabdus	3	1	0.33
Schaedlerella	3	1	0.33
Tistrella	3	1	0.33
Acetoanaerobium	2	2	1
Cnuella	2	2	1
Floricoccus	2	2	1
Kineosporia	2	2	1
Kineothrix	2	2	1
Rudanella	2	2	1
Sciscionella	2	2	1
Superficieibacter	2	2	1
Caenispirillum	2	1	0.50
Conyzicola	2	1	0.50
Cumulibacter	2	1	0.50
Desulfuribacillus	2	1	0.50
Dongia	2	1	0.50
Fibrisoma	2	1	0.50
Flaviaesturariibacter	2	1	0.50
Galactobacter	2	1	0.50
Homoserinimonas	2	1	0.50
Jatrophihabitans	2	1	0.50
Luteimicrobium	2	1	0.50
Luteipulveratus	2	1	0.50
Oceaniovalibus	2	1	0.50
Planctomonas	2	1	0.50
Roseimicrobium	2	1	0.50
Rubrivirga	2	1	0.50
Rudaea	2	1	0.50
Salinibacillus	2	1	0.50
Senegalia	2	1	0.50

## Sheet: TableS8
TableS8. Residue conservation in functionally verified Arr sequences (%)
	Posn	1	2	3	4	5	6	7	8	9	10	11	12	13	14	15	16	17	18	19	20	21	22	23	24	25	26	27	28	29	30	31	32	33	34	35	36	37	38	39	40	41	42	43	44	45	46	47	48
	Arrms	F	E	V	H	E	S	G	A	Y	-	-	-	-	L	H	G	T	K	A	E	L	K	V	G	D	R	L	V	P	G	R	E	S	N	F	E	A	G	R	I	M	N	H	V	Y	I	T	Q
ala	A	0.0526316		0.263158			0.105263		0.210526											1			0.421053						0.105263	0.210526			0.0526316					0.210526			0.105263	0.210526	0.105263					0.105263	0.736842
cys	C		0.157895
asp	D	0.157895	0.0526316			0.210526	0.105263														0.526316					0.947368											0.0526316	0.157895	0.0526316
glu	E	0.0526316	0.368421	0.0526316		0.210526	0.0526316														0.157895					0.0526316			0.0526316				0.105263				0.578947	0.210526	0.210526
phe	F	0.210526			0.0526316					0.789474				0.0526316	0.368421												0.0526316					0.473684				0.473684								0.0526316			0.631579
gly	G		0.0526316					0.842105									1								1						1	0.0526316					0.157895		0.578947										0.0526316
his	H			0.0526316	0.210526											1											0.157895					0.157895			0.368421									0.789474
ile	I			0.0526316																				0.473684				0.210526					0.210526							0.105263	0.263158				0.578947		0.0526316
lys	K	0.0526316	0.0526316	0.210526	0.0526316		0.0526316												0.947368		0.157895		0.210526										0.0526316				0.0526316			0.105263	0.105263		0.421053						0.0526316
leu	L				0.210526		0.0526316			0.0526316					0.105263							1					0.684211	0.789474				0.0526316	0.157895							0.0526316	0.0526316	0.368421					0.157895
met	M					0.0526316																							0.0526316													0.421053
asn	N	0.368421	0.0526316																		0.157895												0.105263		0.631579				0.0526316		0.0526316		0.473684
pro	P			0.105263	0.105263		0.105263	0.0526316	0.736842															0.105263						0.473684			0.157895					0.157895
gln	Q				0.263158		0.263158	0.0526316				0.0526316											0.157895															0.157895											0.0526316
arg	R				0.0526316	0.0526316	0.0526316												0.0526316				0.0526316				0.0526316					0.105263	0.157895				0.157895	0.0526316	0.105263	0.684211	0.0526316								0.105263
ser	S	0.105263		0.105263	0.0526316	0.105263	0.210526	0.0526316															0.105263						0.157895					0.947368				0.0526316										0.263158
thr	T					0.0526316			0.0526316				0.0526316					1					0.0526316						0.473684	0.263158				0.0526316							0.0526316							0.631579
val	V		0.0526316	0.157895		0.315789					0.0526316													0.421053					0.157895	0.0526316										0.0526316	0.315789				0.421053		0.157895
trp	W
tyr	Y		0.210526							0.157895					0.526316												0.0526316					0.157895				0.526316								0.157895		1
gap	-										0.947368	0.947368	0.947368	0.947368
	Posn	101	102	103	104	105	106	107	108	109	110	111	112	113	114	115	116	117	118	119	120	121	122	123	124	125	126	127	128	129	130	131	132	133	134	135	136	137	138	139	140	141
	Arrms	R	T	R	E	P	V	W	I	V	G	E	L	T	D	W	V	G	H	P	P	E	Q	L	A	A	M	R	Q	G	L	E	E	L	R	R	K	G	L	A	V	I
ala	A				0.105263						0.0526316		0.0526316							0.0526316	0.0526316		0.263158		0.0526316	0.210526			0.210526			0.473684	0.157895			0.157895				0.368421	0.210526		A
cys	C			0.210526																																							C
asp	D				0.105263										0.736842							0.0526316							0.473684			0.0526316	0.473684		0.0526316		0.105263			0.0526316			D
glu	E				0.631579						0.0526316	0.631579		0.315789	0.105263		0.315789					0.947368	0.0526316		0.105263	0.0526316			0.263158			0.421053	0.0526316		0.0526316	0.105263	0.105263			0.157895	0.210526		E
phe	F						0.0526316																0.105263				0.105263																F
gly	G										0.894737				0.0526316			0.736842								0.368421				0.263158								0.842105		0.157895			G
his	H				0.105263														0.684211		0.0526316									0.105263					0.105263					0.210526			H
ile	I								0.789474	0.0526316		0.105263	0.105263		0.0526316				0.0526316					0.157895										0.105263					0.210526		0.157895	0.947368	I
lys	K			0.105263				0.263158									0.0526316								0.157895	0.0526316				0.0526316		0.0526316	0.0526316		0.368421		0.105263	0.0526316		0.0526316			K
leu	L						0.736842						0.105263	0.0526316					0.105263				0.157895	0.684211				0.368421			0.947368			0.736842		0.0526316			0.473684				L
met	M													0.105263										0.105263		0.105263	0.684211			0.0526316				0.105263			0.0526316						M
asn	N																											0.0526316					0.105263				0.0526316	0.0526316	0.105263				N
pro	P					0.894737													0.105263	0.368421	0.736842																						P
gln	Q			0.0526316	0.0526316			0.0526316									0.263158		0.0526316				0.263158		0.421053				0.0526316				0.0526316		0.157895		0.105263						Q
arg	R	1		0.368421				0.631579						0.0526316				0.263158							0.263158			0.578947		0.157895			0.105263		0.263158	0.631579	0.421053		0.157895				R
ser	S		0.368421	0.105263		0.105263				0.0526316					0.0526316					0.368421										0.368421				0.0526316									S
thr	T		0.631579	0.157895						0.0526316				0.421053			0.157895			0.210526						0.210526																	T
val	V						0.210526		0.210526	0.842105		0.263158	0.736842	0.0526316			0.210526				0.157895		0.157895	0.0526316							0.0526316										0.421053	0.0526316	V
trp	W							0.0526316								1											0.210526																W
tyr	Y																																										Y
gap	-																																			0.0526316	0.0526316	0.0526316	0.0526316				-
Threshold	Color
0	White
0.1	Grey 25%
0.25	Yellow
0.5	Orange
0.7	Green
0.9	Red
Sequences:	19
[truncated: 52 more columns]

## Sheet: TableS9
TableS9. Conservation of residues in all Arr sequences analyzed in phylogeny (%)
	Posn	1	2	3	4	5	6	7	8	9	10	11	12	13	14	15	16	17	18	19	20	21	22	23	24	25	26	27	28	29	30	31	32	33	34	35	36	37	38	39	40	41	42	43	44	45	46	47	48
	Arr	Y	L	H	-	-	-	-	-	-	-	G	T	K	A	E	L	K	V	G	D	R	L	V	P	G	R	E	S	N	F	E	A	G	R	I	M	N	H	V	Y	I	T	Q	T	-	L	D	A
ala	A								0.00436681					0.0262009	0.860262	0.126638		0.196507	0.0655022		0.0262009	0.00873362		0.0567686	0.231441			0.113537	0.0131004	0.00436681		0.0262009	0.113537	0.0131004	0.0174672	0.0611354	0.30131	0.0480349		0.0174672			0.0873362	0.672489	0.00436681		0.0218341	0.0174672	0.593886
cys	C												0.00436681											0.00873362					0.00436681										0.00436681			0.00873362							0.00436681
asp	D						0.00436681									0.445415		0.0131004		0.00436681	0.803493	0.00436681		0.00873362		0.00436681		0.00873362				0.0393013	0.152838	0.144105	0.0131004										0.00436681			0.580786
glu	E					0.00436681										0.135371		0.069869	0.0174672		0.104803	0.0611354		0.179039			0.00436681	0.0480349				0.20524	0.148472	0.148472	0.00873362	0.0131004		0.00436681						0.0305677	0.00436681		0.00873362	0.244541
phe	F	0.720524	0.484716												0.00873362	0.00436681	0.0262009					0.0480349	0.00436681	0.00436681			0.344978				0.384279								0.0960699		0.0393013	0.650655
gly	G		0.00436681		0.00436681							0.9869			0.00436681	0.00873362		0.0349345	0.00873362	0.973799	0.0174672			0.0349345		0.908297	0.00436681	0.0611354				0.310044	0.0262009	0.310044	0.00873362	0.00873362	0.00436681	0.0218341						0.113537				0.00436681	0.183406
his	H			0.973799											0.0131004			0.00436681	0.00436681	0.00436681		0.0436681		0.00436681		0.00436681	0.187773	0.0305677		0.0786026	0.0174672	0.0131004		0.00873362	0.0131004	0.00436681		0.00873362	0.537118									0.0131004	0.00436681
ile	I													0.00873362	0.00436681	0.00873362			0.292576				0.331878	0.0131004	0.00873362		0.00436681	0.0567686				0.00436681	0.00436681		0.0567686	0.165939				0.480349		0.00873362			0.0174672		0.0218341		0.00436681
lys	K													0.707424		0.0349345		0.279476	0.0174672					0.0524017		0.0218341	0.00873362	0.069869	0.00436681			0.0131004	0.0786026	0.0393013	0.257642	0.170306		0.200873						0.0174672	0.0131004		0.0218341	0.0131004
leu	L	0.0436681	0.126638													0.00436681	0.938865	0.00873362	0.069869			0.676856	0.646288	0.0174672		0.0349345	0.00873362	0.069869			0.00436681	0.0131004	0.00436681		0.0218341	0.0305677	0.257642	0.00436681		0.0131004		0.200873			0.231441		0.620087	0.00436681
met	M																0.00436681	0.00436681	0.00436681			0.0262009		0.00436681				0.00436681				0.00436681					0.253275					0.0305677			0.0174672		0.135371
asn	N														0.00436681	0.0960699		0.0218341			0.00436681			0.00873362		0.00873362	0.0131004	0.0917031	0.00436681	0.908297	0.00436681	0.00436681	0.00436681	0.0567686	0.0131004	0.0174672	0.00873362	0.49345	0.0349345									0.0742358
pro	P															0.00436681		0.0131004	0.213974					0.00873362	0.524017			0.117904					0.157205			0.0960699		0.00873362								0.00436681	0.0305677	0.0174672	0.0960699
gln	Q							0.00436681		0.00436681						0.0262009		0.10917	0.00436681		0.0174672	0.0262009		0.0524017		0.0131004	0.0349345	0.0393013				0.126638	0.10917	0.0305677	0.0262009	0.0393013		0.00436681						0.0436681	0.00873362		0.00436681
arg	R			0.00436681									0.00873362	0.227074	0.00436681	0.00436681	0.00436681	0.100437		0.00436681		0.0174672		0.0305677		0.00436681	0.139738	0.179039		0.00436681		0.174672	0.0262009	0.196507	0.414847	0.0436681		0.0742358	0.00436681					0.0174672	0.0393013		0.0436681
ser	S	0.00436681		0.00436681									0.00873362		0.00436681	0.0218341		0.0917031	0.00873362					0.0742358	0.00436681			0.0567686	0.960699	0.00436681		0.00436681	0.0436681	0.0174672	0.00436681	0.00436681	0.165939	0.113537	0.00436681	0.00436681	0.00436681	0.00436681	0.213974	0.0655022	0.00873362			0.00873362	0.0174672
thr	T												0.960699	0.0131004	0.00873362	0.0218341		0.0131004	0.0262009		0.0174672	0.0174672		0.235808	0.104803			0.0349345	0.0131004			0.0218341	0.0393013	0.0131004	0.0131004	0.0960699		0.00873362					0.694323	0.0305677	0.611354			0.00873362	0.0917031
val	V		0.00436681								0.00436681			0.00436681	0.069869	0.0436681	0.0174672	0.0305677	0.257642	0.00436681		0.0393013	0.0174672	0.200873	0.126638			0.0174672			0.00436681	0.00873362	0.00873362		0.113537	0.231441	0.00436681	0.00436681		0.480349		0.0917031		0.00436681	0.0305677		0.0873362	0.00873362
trp	W	0.00436681	0.00436681																			0.00436681					0.00436681								0.00436681				0.113537						0.00436681
tyr	Y	0.213974	0.362445	0.00436681											0.00436681							0.0262009		0.00436681			0.244541				0.585153			0.00436681	0.00436681				0.200873		0.951965
gap	-	0.0131004	0.0131004	0.0131004	0.995633	0.995633	0.995633	0.995633	0.995633	0.995633	0.995633	0.0131004	0.0174672	0.0131004	0.0131004	0.0131004	0.00873362	0.00873362	0.00873362	0.00873362	0.00873362											0.0305677	0.0829694	0.0174672	0.00873362	0.0174672	0.00436681	0.00436681	0.00436681	0.00436681	0.00436681	0.00436681	0.00436681	0.00436681	0.00436681	0.995633	0.00436681	0.00436681	0.00436681
	Posn	101	102	103	104	105	106	107	108	109	110	111	112	113	114	115	116	117	118	119	120	121	122	123	124	125	126	127	128	129	130	131	132	133	134	135	136	137	138	139	140	141	142	143	144	145	146	147	148
	Arr	V	E	P	E	G	A	I	E	D	D	P	N	V	T	D	K	K	L	P	G	N	P	T	R	S	Y	R	-	-	-	T	R	E	P	V	W	I	V	G	E	L	T	D	W	V	G	H	P
ala	A		0.00873362	0.0611354	0.00873362	0.00436681	0.122271	0.00436681	0.00436681								0.0131004			0.0218341			0.00873362	0.00436681	0.0218341	0.00873362						0.00436681	0.0655022	0.126638	0.0655022		0.00436681		0.00436681	0.200873		0.00873362	0.0917031	0.0218341		0.0174672	0.0218341		0.0655022
cys	C																									0.00436681		0.00436681				0.00436681	0.0524017				0.00436681						0.00436681				0.00436681
asp	D		0.0131004			0.0174672	0.122271	0.00436681	0.00873362	0.816594	0.991266		0.0393013			0.816594					0.00436681	0.00436681											0.00873362	0.126638						0.0393013			0.0393013	0.427948		0.0174672			0.0393013
glu	E		0.912664		0.0262009		0.122271		0.886463	0.00873362							0.00436681			0.00873362					0.0174672								0.0218341	0.305677			0.0218341			0.0524017	0.899563		0.157205	0.0917031		0.305677	0.0131004		0.00873362
phe	F						0.00873362	0.598253	0.0218341										0.925764								0.0742358							0.0131004	0.00436681	0.113537									0.00436681			0.0131004
gly	G					0.978166	0.00436681									0.00873362					0.991266				0.00436681								0.00436681	0.0174672	0.00873362					0.606987			0.069869	0.100437			0.567686		0.00436681
his	H							0.00436681	0.0131004		0.00436681		0.00436681												0.0349345		0.00436681				0.00436681		0.00436681	0.157205						0.00436681			0.0218341	0.0174672		0.0174672	0.00436681	0.786026
ile	I	0.0262009			0.00436681		0.00873362	0.183406	0.0131004														0.0131004										0.0218341			0.0131004		0.406114	0.183406		0.0131004	0.104803	0.0131004	0.0131004		0.0131004		0.0131004
lys	K		0.0174672				0.00436681									0.00436681	0.847162	0.716157		0.0131004					0.187773								0.122271	0.0131004			0.296943				0.00873362		0.0742358	0.0480349		0.0524017	0.00436681		0.00436681
leu	L			0.00436681	0.152838		0.0131004	0.122271				0.00436681		0.541485					0.0305677	0.00436681					0.0524017								0.0174672		0.0131004	0.729258	0.0349345		0.0742358			0.257642	0.0655022	0.0262009			0.00436681	0.122271	0.00436681
met	M				0.0131004				0.00873362										0.00436681				0.00436681		0.069869								0.0131004	0.00436681		0.00873362						0.00436681	0.0305677
asn	N						0.0131004			0.170306	0.00436681		0.956332			0.170306	0.00436681					0.995633																					0.00436681	0.0436681		0.0174672		0.00436681
pro	P			0.930131	0.00436681		0.445415					0.995633								0.934498			0.960699	0.00436681									0.00436681		0.877729								0.00873362	0.00436681		0.0524017	0.0917031	0.0174672	0.270742
gln	Q		0.0131004		0.00873362		0.0131004		0.00873362								0.0742358			0.00436681					0.135371								0.100437	0.0917031			0.0131004				0.00873362		0.0218341	0.0174672		0.262009	0.00873362	0.0174672
arg	R		0.00436681		0.00436681		0.00873362			0.00436681							0.0436681	0.283843		0.00436681	0.00436681				0.475983			0.995633					0.344978	0.00436681			0.611354			0.0655022		0.00873362	0.0262009	0.00873362	0.00436681	0.00873362	0.253275	0.0174672
ser	S		0.00436681		0.0174672		0.0436681												0.00436681	0.00436681				0.0305677		0.9869			0.00436681			0.606987	0.0480349	0.100437	0.0218341				0.00873362	0.0262009			0.0349345	0.0917031		0.00873362	0.0262009	0.00436681	0.393013
thr	T		0.00873362	0.00436681	0.729258		0.0611354	0.00436681							1		0.0131004			0.00436681				0.960699								0.384279	0.148472	0.00436681	0.00436681			0.00436681	0.0262009			0.00436681	0.275109	0.0567686		0.131004		0.00436681	0.20524
val	V	0.973799	0.0174672		0.0305677		0.00873362	0.0349345	0.0349345					0.458515					0.00436681				0.0131004										0.0218341	0.00436681	0.00436681	0.135371	0.00873362	0.58952	0.69869		0.0655022	0.611354	0.0611354	0.0305677		0.0917031
trp	W							0.00873362																													0.00436681								0.982533
tyr	Y							0.0349345											0.0305677								0.921397			0.00436681				0.0305677											0.00873362	0.00436681
gap	-																												0.995633	0.995633	0.995633								0.00436681	0.00436681	0.00436681								0.00436681
Threshold	Color
0	White
0.1	Grey 25%
0.25	Yellow
0.5	Orange
0.7	Green
0.9	Red
Sequences:	229
[truncated: 52 more columns]
